# Supplementary material for: Choice of pre-processing pipeline influences clustering quality of scRNA-seq datasets
Source: BMC Genomics. 2021 Sep 14;22:661. doi: 10.1186/s12864-021-07930-6 (PMC8439043; doi:10.1186/s12864-021-07930-6)
Supplement: Supplementary file 3 — Additional file 3. [file 12864_2021_7930_MOESM3_ESM.xlsx]

## Sheet: cellranger
cluster	gene	avg_log2FC	p_val	p_val_adj
rod-like PhR	exorh	3.84916359692971	0	0
rod-like PhR	BX004774.2	3.61477337189579	0	0
rod-like PhR	pde6ga	3.6009998424688	0	0
rod-like PhR	pde6gb	3.56383494569371	0	0
rod-like PhR	gngt1	3.55019552789119	0	0
rod-like PhR	rbp4l	3.54501144978677	0	0
rod-like PhR	gnat1	3.53261894809327	0	0
rod-like PhR	saga	3.38890578641252	0	0
rod-like PhR	rcvrnb	3.35697594890737	0	0
rod-like PhR	pde6ha	3.34896331709956	0	0
rod-like PhR	nrgna	3.22499750904208	0	0
rod-like PhR	rbp3	3.21741141787349	0	0
rod-like PhR	ppdpfa	3.12245350480072	0	0
rod-like PhR	ahcy	3.07807294072338	0	0
rod-like PhR	asmt	3.00571768873781	0	0
rod-like PhR	cetn4	2.92112050510937	0	0
rod-like PhR	si:ch211-245j22.3	2.88575264784456	0	0
rod-like PhR	tph2	2.86651475732418	0	0
rod-like PhR	ddc	2.81281047454033	0	0
rod-like PhR	cnga1a	2.70444478064328	0	0
cone-like PhR	nme2a	3.72531738878542	0	0
cone-like PhR	camk1gb	3.7016887846878	0	0
cone-like PhR	guca1c	3.54053343418398	0	0
cone-like PhR	slc24a2	3.0959481005002	0	0
cone-like PhR	parietopsin.1	3.02706901324778	0	0
cone-like PhR	gnb3b	2.81238546259308	0	0
cone-like PhR	opn1lw1	2.69790849668552	0	0
cone-like PhR	parietopsin	2.87073238807782	1.29236501456125e-306	2.67532481664325e-302
cone-like PhR	ppa1a	3.05955808407544	4.48646523468148e-191	9.28743168231413e-187
cone-like PhR	gnat2	3.33916472138364	1.7930798665063e-109	3.7118546316547e-105
cone-like PhR	gngt2a	6.2980273089188	2.90215754056606e-103	6.0077563247258e-99
cone-like PhR	ascl1a	2.33715104287022	8.66085944767931e-76	1.79288451426409e-71
cone-like PhR	cplx4a	1.98665405058147	6.83507566814725e-70	1.41492901406316e-65
cone-like PhR	si:ch211-237l4.6	2.07255601599596	1.46603399721986e-63	3.03483697764483e-59
cone-like PhR	sh3gl2a	2.0310061413035	4.67094380491802e-63	9.66932077056079e-59
cone-like PhR	si:ch211-207l14.1	2.35733138020705	2.90059088850018e-56	6.00451319828422e-52
cone-like PhR	rcvrn3	1.98051086532238	3.19666508340022e-45	6.61741638914679e-41
cone-like PhR	arr3a	4.50908949953924	1.61914574757999e-39	3.35179361206534e-35
cone-like PhR	mt-co1	1.96455836926882	1.37344761055341e-35	2.84317389860662e-31
cone-like PhR	sagb	2.72308797029992	2.78675598172385e-10	5.76886355776655e-06
RPE-like	asip2b	4.65480291121308	0	0
RPE-like	si:ch211-251b21.1	4.43330438748926	0	0
RPE-like	rpe65a	4.02974471293252	0	0
RPE-like	si:dkey-238o13.4	4.02105227293356	0	0
RPE-like	rlbp1b	3.9495307852501	0	0
RPE-like	rbp5	3.83173869018708	0	0
RPE-like	fabp7a	3.59615246645822	0	0
RPE-like	cyp27c1	3.59062645776846	0	0
RPE-like	fxyd6l	3.5772178768383	0	0
RPE-like	her15.2	3.53382225580771	0	0
RPE-like	rgra	3.47147870119614	0	0
RPE-like	stra6	3.44273262134588	0	0
RPE-like	rdh5	3.15604961465678	0	0
RPE-like	jhy	3.08110762335157	0	0
RPE-like	slc3a2a	3.07390850677827	0	0
RPE-like	selenop	3.03228899157777	0	0
RPE-like	myl9b	3.01643193594289	0	0
RPE-like	efhd1	3.00754284524948	0	0
RPE-like	tagln2	2.99996542896549	0	0
RPE-like	cldn7a	2.84493976928997	0	0
muller glia-like	pla1a	4.45038330860835	0	0
muller glia-like	fabp7b	4.25839824231422	0	0
muller glia-like	si:ch211-80h18.1	3.48957115015526	0	0
muller glia-like	dkk3b	3.30688984768086	0	0
muller glia-like	slc13a1	3.1839152214866	0	0
muller glia-like	si:busm1-57f23.1	2.35645882553976	0	0
muller glia-like	gstm.3	2.22949918061729	0	0
muller glia-like	zgc:153311	1.9481445449644	0	0
muller glia-like	igfbp2a	2.50823199205579	1.7976990810976e-284	3.72141686778014e-280
muller glia-like	zgc:158404	2.57019453658495	1.47161423931318e-238	3.04638863680222e-234
muller glia-like	zgc:114181	5.35719287086785	7.77613299896644e-228	1.60973729211604e-223
muller glia-like	krt18a.1	2.81324600649734	1.2535195718592e-222	2.59491086570573e-218
muller glia-like	vim	2.60733986716231	1.62267204064097e-199	3.35909339133088e-195
muller glia-like	rbp4	3.44734647449588	1.03774604377231e-195	2.14823808521306e-191
muller glia-like	clu	2.8173901266539	1.32491219581854e-182	2.74270073656397e-178
muller glia-like	hspb1	2.27021170228529	7.20674755286167e-162	1.49186881091789e-157
muller glia-like	hspb8	2.18343502729931	3.84167554129927e-141	7.95265253804361e-137
muller glia-like	eef1da	2.35447663797051	2.71136327908329e-133	5.61279312403032e-129
muller glia-like	bckdhbl	2.66366003804262	8.35779610019089e-121	1.73014737070052e-116
muller glia-like	si:ch211-81a5.8	2.02117512402242	3.74941116921667e-117	7.76165606139542e-113
neurons	vav3b	2.50393695792097	1.48692100673533e-301	3.07807517604281e-297
neurons	chga	3.45656929711212	4.75573946593791e-278	9.84485626843808e-274
neurons	bdnf	2.40119923085057	4.6161646771265e-174	9.55592249811956e-170
neurons	elavl4	3.7672968480953	2.5740267727839e-149	5.32849282233996e-145
neurons	tcf7l2	2.47972637607392	4.36640576194878e-149	9.03889656781016e-145
neurons	map1b	2.52190298129466	1.20507790580477e-133	2.49463177280645e-129
neurons	sncga	2.80193390405657	6.62800109570392e-115	1.37206250682167e-110
neurons	crip1	2.81692589485173	2.47998813801502e-96	5.13382344450489e-92
neurons	cart3	5.46272542347532	1.27605472132878e-87	2.6415608786227e-83
neurons	pcp4a	3.94208142417591	1.68216945833324e-83	3.48225899569564e-79
neurons	rtn1b	2.76198588618617	1.55858649587374e-82	3.22642990510823e-78
neurons	ascl1a	3.22627986233439	5.70506241030994e-77	1.18100496955826e-72
neurons	scg2b	4.92618332772431	5.60010827662283e-76	1.15927841434369e-71
neurons	stmn4l	2.42204157539965	9.52250277684026e-75	1.9712532998337e-70
neurons	pam	2.39698896466168	1.07388680099706e-74	2.22305306674402e-70
neurons	crhbp	2.67420363223073	9.58996271098904e-67	1.98521818080184e-62
neurons	si:ch211-222l21.1	2.59616617472136	1.14397180680006e-56	2.3681360372568e-52
neurons	si:dkey-23i12.7	2.51253684505694	1.241697221943e-56	2.5704374191442e-52
neurons	scg5	2.85017484102208	6.88397379027582e-42	1.425051414325e-37
neurons	atf3	2.52654072708202	1.17824540514639e-30	2.43908581319354e-26
habanula neurons (gng8)	gng8	5.50662870315966	0	0
habanula neurons (gng8)	tac3a	5.4703947500064	0	0
habanula neurons (gng8)	nwd2	3.4957105128998	0	0
habanula neurons (gng8)	synpr	3.41609584046904	0	0
habanula neurons (gng8)	g0s2	3.3678032929767	0	0
habanula neurons (gng8)	kctd4	3.04800526706074	0	0
habanula neurons (gng8)	cckb	2.99264179004178	0	0
habanula neurons (gng8)	si:ch1073-90m23.1	2.97883590534273	0	0
habanula neurons (gng8)	CABZ01118738.1	2.93862681202433	0	0
habanula neurons (gng8)	crip2l	2.72459630042262	1.64156523223854e-268	3.39820418725699e-264
habanula neurons (gng8)	pou4f1	2.80499499529391	1.89082338969091e-262	3.91419349899914e-258
habanula neurons (gng8)	rab6ba	3.1648165120798	9.37575159134418e-242	1.94087433692416e-237
habanula neurons (gng8)	si:dkeyp-72h1.1	2.99019868662909	3.90339978925445e-227	8.08042790373563e-223
habanula neurons (gng8)	rasd1	3.5557123285075	7.39854650584398e-221	1.53157311217476e-216
habanula neurons (gng8)	zic2a	2.76912506172823	1.97102260818056e-181	4.08021390119457e-177
habanula neurons (gng8)	adcyap1b	2.60052213345065	1.34919898361148e-161	2.79297681597411e-157
habanula neurons (gng8)	ndrg3a	3.11847651758855	9.57392475567075e-159	1.9818981636714e-154
habanula neurons (gng8)	ywhaz	2.8657414462283	3.02440007115473e-154	6.2608105872974e-150
habanula neurons (gng8)	kctd12.1	2.65851439517667	1.35744283915169e-140	2.8100424213279e-136
habanula neurons (gng8)	sst1.1	4.5721853491309	9.38198848127417e-80	1.94216543550857e-75
habanula neurons (kiss1)	kiss1	6.19721700455858	0	0
habanula neurons (kiss1)	rgs16	5.06741686271104	0	0
habanula neurons (kiss1)	si:dkey-117i10.1	4.32191684985326	0	0
habanula neurons (kiss1)	phactr3b	4.09740454463605	0	0
habanula neurons (kiss1)	id4	4.06138394687867	0	0
habanula neurons (kiss1)	rergla	3.95058101542187	0	0
habanula neurons (kiss1)	adcyap1b	3.76219832362828	0	0
habanula neurons (kiss1)	gpr139	3.66971136760969	0	0
habanula neurons (kiss1)	ppp1r14ab	3.63559760619886	0	0
habanula neurons (kiss1)	cdkn1ca	3.62151662018367	0	0
habanula neurons (kiss1)	olfm1b	3.28748559581658	0	0
habanula neurons (kiss1)	pou4f2	3.20527913533825	0	0
habanula neurons (kiss1)	snap25a	3.12453732471263	0	0
habanula neurons (kiss1)	rgs8	3.11323370083104	0	0
habanula neurons (kiss1)	ak5	3.08971211921136	0	0
habanula neurons (kiss1)	si:dkeyp-72h1.1	3.05255220894756	0	0
habanula neurons (kiss1)	inhbab	2.98350547933787	0	0
habanula neurons (kiss1)	csrp2	2.9739653341609	0	0
habanula neurons (kiss1)	si:ch211-195b15.8	2.94219184934828	0	0
habanula neurons (kiss1)	camk2n1a	2.94179436237971	0	0
fibroblasts	ccl25b	5.21262110053735	0	0
fibroblasts	crhbp	4.90420469658468	0	0
fibroblasts	igfbp5b	4.58687913090471	0	0
fibroblasts	crip1	3.93048091152119	0	0
fibroblasts	sost	3.84406978064653	0	0
fibroblasts	zgc:158343	3.644951034581	0	0
fibroblasts	fsta	3.56748019776526	0	0
fibroblasts	CABZ01092746.1	3.27340447920285	0	0
fibroblasts	cldn11a	3.22217038030852	0	0
fibroblasts	dcn	3.17137777864487	0	0
fibroblasts	twist1a	3.0725513443216	0	0
fibroblasts	id3	3.1520201260239	1.84504480977172e-287	3.81942726070845e-283
fibroblasts	zgc:162730	3.46887443489252	3.53637420733548e-240	7.32064824660518e-236
fibroblasts	ifitm1	3.80394110493886	8.34888781173336e-203	1.72830326590692e-198
fibroblasts	rbp4	3.4764817192717	1.49994282460238e-198	3.1050316412094e-194
fibroblasts	her6	3.28694543498733	9.56464809958424e-157	1.97997780309493e-152
fibroblasts	cxcl12a	3.39112467561806	5.42853662579668e-154	1.12376136690617e-149
fibroblasts	si:ch73-335l21.4	3.12788005621544	3.28156628455587e-134	6.7931703656591e-130
fibroblasts	wu:fj16a03	3.05651011750123	5.12848415599821e-132	1.06164750513319e-127
fibroblasts	gstp1	3.64864605918931	2.58956298221284e-95	5.36065432947879e-91
erythrocytes	si:ch211-5k11.8	6.20752057943201	0	0
erythrocytes	hbba1.1	6.02222151859606	0	0
erythrocytes	hbba1	5.72828395412011	0	0
erythrocytes	hbaa1	5.72095139075888	0	0
erythrocytes	creg1	4.79014862930604	0	0
erythrocytes	mibp	4.68357687528079	0	0
erythrocytes	si:ch211-103n10.5	4.66432978031634	0	0
erythrocytes	cahz	4.41013294647356	0	0
erythrocytes	si:ch211-250g4.3	3.82287691783703	0	0
erythrocytes	nt5c2l1	3.79011188771042	0	0
erythrocytes	hemgn	3.24649081120615	0	0
erythrocytes	fth1a	2.92254059390889	0	0
erythrocytes	zgc:163057	2.97210314538981	1.01265432163225e-299	2.09629571121092e-295
erythrocytes	gpx1a	3.68079267115662	4.03690025323161e-287	8.35678721421475e-283
erythrocytes	si:dkey-16p21.8	2.92599264438535	2.87840113047457e-278	5.9585781801954e-274
erythrocytes	igfbp1a	3.89321436111059	3.17438242136138e-266	6.57128905046019e-262
erythrocytes	hbba2	4.72498230574169	9.47907118686145e-235	1.96226252639219e-230
erythrocytes	bloc1s6	2.9338111747461	7.4510458700708e-169	1.54244100556336e-164
erythrocytes	blvrb	3.10587345941606	8.80433883717121e-160	1.82258618268281e-155
erythrocytes	hbaa2	3.59480838904287	2.64277172655357e-108	5.47080175113855e-104
leukocytes	pfn1	4.68487305802199	0	0
leukocytes	si:ch211-214p16.1	4.19247169828825	0	0
leukocytes	ccr9a	4.15239417761514	0	0
leukocytes	zgc:64051	3.04093693612765	0	0
leukocytes	arpc1b	2.85830834266007	0	0
leukocytes	wasb	2.26485836669556	0	0
leukocytes	cxcr4b	4.1694099374974	7.26984637674474e-290	1.50493089844993e-285
leukocytes	laptm5	2.70314690568519	4.42868313919407e-283	9.16781696644565e-279
leukocytes	cd74b	3.01446332338641	7.39410504841623e-204	1.53065368607264e-199
leukocytes	si:dkey-27i16.2	2.51565360607304	6.43400996854736e-188	1.33190440358899e-183
leukocytes	cd74a	3.6295959318672	3.05866291603611e-171	6.33173810248636e-167
leukocytes	mhc2a	2.63262775806266	2.07608618517503e-158	4.29770601193083e-154
leukocytes	srgn	3.47588269955103	1.02492410360099e-143	2.12169538686441e-139
leukocytes	CR318588.4	4.14489419042452	2.56036599285624e-140	5.30021364181169e-136
leukocytes	tnfrsf9a	2.76247257702442	2.34860169673987e-121	4.86184037242121e-117
leukocytes	tmsb4x	2.57291748605081	2.82446516892052e-88	5.84692534618236e-84
leukocytes	rps17	2.2680359796446	1.89603879569958e-86	3.92498991097769e-82
leukocytes	b2m	2.46871810605273	4.35027721789286e-63	9.00550886876001e-59
leukocytes	CR318588.1	5.03262046790539	1.73852486169758e-62	3.59892031620016e-58
leukocytes	cebpb	2.73964069197165	1.92911972168776e-42	3.99347073586583e-38
microglia/macrophages	lgals3bpb	4.57553699454843	0	0
microglia/macrophages	ccl35.1	4.49241021151304	0	0
microglia/macrophages	stoml3b	4.46309410466646	0	0
microglia/macrophages	grn1	4.36240812820324	0	0
microglia/macrophages	fcer1gl	4.19623508279239	0	0
microglia/macrophages	si:dkey-27i16.2	4.01743496944929	0	0
microglia/macrophages	mhc2a	3.69444226336711	0	0
microglia/macrophages	cd74b	4.03649780673819	1.08750465466901e-243	2.25124338563032e-239
microglia/macrophages	krt18b	3.84736817902897	7.45041170619977e-230	1.54230972730041e-225
microglia/macrophages	ccl34b.1	5.13089320579029	9.41681986017267e-228	1.94937587925435e-223
microglia/macrophages	cd74a	4.80392617563025	6.38999386512714e-222	1.32279263001997e-217
microglia/macrophages	tspan36	4.32416151088623	2.3777483072697e-197	4.922176770879e-193
microglia/macrophages	cebpa	3.6768335315348	9.81739921964103e-195	2.03229981245789e-190
microglia/macrophages	apoc1	5.53613126322242	6.67129391057361e-159	1.38102455242784e-154
microglia/macrophages	vmp1	5.00876456592432	1.44967987551106e-148	3.00098231029544e-144
microglia/macrophages	hmox1a	3.94299955074076	5.08957577502891e-83	1.05359308118873e-78
microglia/macrophages	CR318588.1	3.70917018082912	1.10652561344756e-82	2.29061867239779e-78
microglia/macrophages	g0s2	5.34780623399535	1.57846392939594e-72	3.26757818024253e-68
microglia/macrophages	fabp11a	5.68713023952197	5.28796886844001e-54	1.09466243545577e-49
microglia/macrophages	apoeb	4.27026550685599	5.97611992390061e-45	1.23711658544666e-40
vascular endothelial cells	plvapa	4.94905389186209	0	0
vascular endothelial cells	krt94	3.84270241815791	0	0
vascular endothelial cells	aplnra	3.36334049818366	0	0
vascular endothelial cells	si:ch211-145b13.6	3.22265720269768	0	0
vascular endothelial cells	podxl	3.20251570725333	0	0
vascular endothelial cells	cd81b	3.12961387414695	0	0
vascular endothelial cells	etv2	2.98858852364749	0	0
vascular endothelial cells	si:ch211-248e11.2	2.95633007055052	7.93337083770669e-273	1.64228709711366e-268
vascular endothelial cells	cfd	4.56531885178593	1.21756904064217e-262	2.52048967103337e-258
vascular endothelial cells	dll4	3.36442741632519	2.34343020244057e-169	4.85113486207222e-165
vascular endothelial cells	cavin2b	2.97681968729635	3.01786179124676e-162	6.24727569405992e-158
vascular endothelial cells	si:ch211-1a19.3	3.46948830021117	3.57501871232737e-137	7.40064623638889e-133
vascular endothelial cells	clic2	3.39597207347283	1.82548312669338e-131	3.77893262056796e-127
vascular endothelial cells	plk2b	3.20723980138209	3.12406789851819e-130	6.46713295672251e-126
vascular endothelial cells	pmp22b	3.00260670370507	1.36931898797186e-101	2.83462723700056e-97
vascular endothelial cells	cxcl12b	4.29234599392368	2.412852673829e-94	4.9948463200934e-90
vascular endothelial cells	srgn	3.47866319613537	7.19274766379558e-83	1.48897069388232e-78
vascular endothelial cells	rgcc	3.97824050641181	1.57036833701867e-42	3.25081949446235e-38
vascular endothelial cells	krt18a.1	3.07504582141947	1.56581783727273e-41	3.24139950493828e-37
vascular endothelial cells	tmsb1	3.08929198628947	3.151028592384e-35	6.52294428909412e-31
epithelial cells	epcam	6.39542488573428	0	0
epithelial cells	cldnb	6.10472682743451	0	0
epithelial cells	si:dkey-248g15.3	5.90064671046507	0	0
epithelial cells	icn2	5.38205220124976	0	0
epithelial cells	si:dkey-193p11.2	5.27245073350293	0	0
epithelial cells	krt97	5.26858698572895	0	0
epithelial cells	zgc:193505	4.71565915211147	0	0
epithelial cells	tcnbb	4.49443584999656	0	0
epithelial cells	aqp3a	4.29687247703577	0	0
epithelial cells	cxcl8b.1	3.84875346482021	1.47457683466756e-267	3.05252150544531e-263
epithelial cells	krt5	6.84292547031958	2.39419285728211e-212	4.9562186338597e-208
epithelial cells	tnfrsf11b	3.74389298178937	4.17298640161367e-189	8.63849914998045e-185
epithelial cells	cfl1l	3.93816157104067	5.65092229779679e-167	1.16979742486691e-162
epithelial cells	cldna	5.02740358955222	4.66488008249528e-163	9.65676825877348e-159
epithelial cells	krt91	6.78844462018314	3.06684479552007e-87	6.3486754112061e-83
epithelial cells	anxa1a	3.87109607898526	9.55003435675358e-43	1.97695261219156e-38
epithelial cells	zgc:153911	4.4758158548115	1.13822227105913e-36	2.35623392331951e-32
epithelial cells	CR318588.1	5.59923797959003	2.39489635943043e-26	4.95767495365694e-22
epithelial cells	icn	4.79564532991566	1.16081466158234e-18	2.4030024309416e-14
epithelial cells	CR318588.4	5.29313969952037	5.64167222321998e-14	1.16788256692877e-09

## Sheet: kallisto
cluster	gene	avg_log2FC	p_val	p_val_adj
rod-like PhR	exorh	4.0476784737962	0	0
rod-like PhR	BX004774.2	3.85975559736647	0	0
rod-like PhR	gngt1	3.79541284363275	0	0
rod-like PhR	pde6ga	3.77287676652656	0	0
rod-like PhR	rbp4l	3.7141648308339	0	0
rod-like PhR	gnat1	3.70517090183462	0	0
rod-like PhR	pde6gb	3.67187543790789	0	0
rod-like PhR	saga	3.4780019341049	0	0
rod-like PhR	rcvrnb	3.46928261075469	0	0
rod-like PhR	si:ch211-245j22.3	3.34790882626746	0	0
rod-like PhR	nrgna	3.30604477578543	0	0
rod-like PhR	ppdpfa	3.26573599215598	0	0
rod-like PhR	rbp3	3.25705130569094	0	0
rod-like PhR	asmt	3.1573614584578	0	0
rod-like PhR	ahcy	3.1530641001551	0	0
rod-like PhR	pde6ha	3.14367697225979	0	0
rod-like PhR	cetn4	2.94823672857625	0	0
rod-like PhR	tph2	2.92685954057306	0	0
rod-like PhR	ddc	2.78330599664076	0	0
rod-like PhR	BX936337.1	2.76385423121219	0	0
red cone-like PhR	col14a1b	5.0702046387148	0	0
red cone-like PhR	nme2a	4.50887154883722	0	0
red cone-like PhR	slc24a2	3.51078432525777	0	0
red cone-like PhR	opn1lw1	3.30548496175952	0	0
red cone-like PhR	camk1gb	4.2685845145957	1.82647981125458e-218	4.27158833458108e-214
red cone-like PhR	gnb3b	2.60069860318864	2.82089101012783e-166	6.59721780538596e-162
red cone-like PhR	ckmt2a	2.44309363693215	1.86196397724972e-111	4.35457515359393e-107
red cone-like PhR	ppa1a	2.31892451319315	1.85593831359459e-87	4.34048293400367e-83
red cone-like PhR	gnat2	3.48603785433099	1.00667792813146e-66	2.35431767052105e-62
red cone-like PhR	atp1b1b	2.24176056143028	3.96598714197851e-65	9.27525412894513e-61
red cone-like PhR	gngt2a	5.78894063113761	1.30786629971448e-56	3.05870691514227e-52
red cone-like PhR	arr3a	5.14092555092219	6.55076452611335e-55	1.53202729972213e-50
red cone-like PhR	pdcb	2.23611864586152	6.47328766785224e-45	1.5139077868806e-40
red cone-like PhR	rcvrn3	2.35297450462126	2.02043813734504e-44	4.72519867180884e-40
red cone-like PhR	mt-nd3	2.46910233214072	3.38014614862426e-42	7.90514779778756e-38
red cone-like PhR	mt-co1	2.58549928346496	9.93741905031187e-42	2.32406419329644e-37
red cone-like PhR	mt-nd4	2.58314260266254	2.59986421186747e-41	6.08030243229444e-37
red cone-like PhR	si:ch211-207l14.1	2.49874711063312	5.73081731422323e-41	1.34026624527739e-36
red cone-like PhR	mt-nd1	2.27182716521746	6.92615670648802e-40	1.61982026894635e-35
red cone-like PhR	ivns1abpa	2.20048337871114	7.82653291060968e-40	1.83039125180429e-35
green cone-like PhR	parietopsin.1	2.81775695137037	0	0
green cone-like PhR	ascl1a	3.38113393490424	2.96511199633572e-168	6.93450742583034e-164
green cone-like PhR	parietopsin	3.48410951810882	7.5026674138984e-144	1.75464882808842e-139
green cone-like PhR	gnb3b	2.53807269340947	3.49037703585957e-99	8.16294477376478e-95
green cone-like PhR	guca1c	2.4188224043723	2.10400545952416e-88	4.92063756818915e-84
green cone-like PhR	ppa1a	3.33899421340983	2.51016428948298e-82	5.87052122381384e-78
green cone-like PhR	camk1gb	2.22816605428703	4.85290286641893e-67	1.13494839336939e-62
green cone-like PhR	rhoca	2.00818658432209	8.45766019742042e-44	1.97799299037071e-39
green cone-like PhR	gngt2a	4.8988613789991	7.73177075741219e-38	1.80822922703599e-33
green cone-like PhR	insm1a	2.74508468886189	5.27634019866608e-34	1.23397768226204e-29
green cone-like PhR	gnat2	2.67521250924934	1.42886072214826e-32	3.34167657088814e-28
green cone-like PhR	ca2	1.76410882674749	2.44773679728876e-29	5.72452204781921e-25
green cone-like PhR	neurod1	2.43904448283114	4.95687686284291e-28	1.15926479191307e-23
green cone-like PhR	sagb	3.71465778473411	8.631062052116e-27	2.01854648212837e-22
green cone-like PhR	snap25b	1.71370945329157	1.18420288701837e-26	2.76949529186986e-22
green cone-like PhR	tulp1a	2.0452589945209	1.96387739848784e-24	4.59292007184351e-20
green cone-like PhR	qdpra	1.98465945597572	2.14366778985431e-24	5.01339586013229e-20
green cone-like PhR	si:ch211-237l4.6	1.79262762248264	1.52635322612357e-21	3.5696822899352e-17
green cone-like PhR	sh3gl2a	1.87981249669694	1.71460091462358e-19	4.00993715903018e-15
green cone-like PhR	si:ch211-222l21.1	1.74303057818108	9.17939975046049e-17	2.14678621964019e-12
RPE-like	asip2b	4.83810336260522	0	0
RPE-like	si:ch211-251b21.1	4.7565433307966	0	0
RPE-like	si:dkey-238o13.4	4.16345212878519	0	0
RPE-like	rlbp1b	4.01926019106598	0	0
RPE-like	rpe65a	3.97379093732191	0	0
RPE-like	her15.2	3.92848116498593	0	0
RPE-like	rbp5	3.81159773691518	0	0
RPE-like	cyp27c1	3.68478750660165	0	0
RPE-like	stra6	3.62248240105138	0	0
RPE-like	fxyd6l	3.59043022427391	0	0
RPE-like	fabp7a	3.55250317329901	0	0
RPE-like	rgra	3.46261834314463	0	0
RPE-like	myl9b	3.22755451327498	0	0
RPE-like	rdh5	3.16801140200144	0	0
RPE-like	tagln2	3.15332131288387	0	0
RPE-like	slc3a2a	3.09655001589595	0	0
RPE-like	jhy	3.01813774973302	0	0
RPE-like	selenop	3.0173896272696	0	0
RPE-like	f3b	2.93945605994224	0	0
RPE-like	cxcl18b	3.15282055261886	9.49056123512653e-249	2.21955755605904e-244
muller glia-like	fabp7b	4.42011784352083	0	0
muller glia-like	si:ch211-80h18.1	3.75482246903277	0	0
muller glia-like	dkk3b	3.51163156882516	0	0
muller glia-like	slc13a1	3.4140369823286	0	0
muller glia-like	si:busm1-57f23.1	2.47176675054794	0	0
muller glia-like	gstm.3	2.29980048125795	0	0
muller glia-like	zgc:153311	2.20077951672783	0	0
muller glia-like	igfbp2a	2.697304970644	8.11860128228564e-308	1.89869728188814e-303
muller glia-like	zgc:158404	2.91073631820335	1.20126227347016e-228	2.80939207896466e-224
muller glia-like	krt18a.1	3.00139389815537	3.40883952796426e-212	7.97225300405003e-208
muller glia-like	vim	2.70380345225028	1.31763338437388e-211	3.08154919603519e-207
muller glia-like	zgc:114181	5.64065752096725	9.1063428722205e-210	2.12970040752621e-205
muller glia-like	rbp4	3.7128145124534	1.09693216012493e-169	2.56539524288417e-165
muller glia-like	eef1da	2.63388358507826	1.8292464842984e-150	4.27805875282867e-146
muller glia-like	clu	3.0101791573514	2.66038230066251e-146	6.22183608655942e-142
muller glia-like	hsd11b2	2.22992994921842	1.58617773458836e-142	3.70959386788179e-138
muller glia-like	bckdhbl	2.81758322961829	1.36186508772532e-139	3.18499388066321e-135
muller glia-like	hspb1	2.39032290932031	1.96379694943205e-132	4.59273192563673e-128
muller glia-like	atp1b1a	2.11970995649946	1.56977614120753e-131	3.67123546144204e-127
muller glia-like	si:ch211-81a5.8	2.19504289335468	2.96555458698299e-124	6.93554251257712e-120
neurons	anxa13l	2.42618138840386	4.61074377346822e-294	1.07831464630101e-289
neurons	uts2a	3.16071017052545	1.26474936067184e-274	2.95786932980324e-270
neurons	chga	3.4138608388265	1.56664143013019e-265	3.66390431264547e-261
neurons	bdnf	2.42569459653035	9.12576055801963e-160	2.13424162170405e-155
neurons	elavl4	3.77076265152595	3.53909936695868e-145	8.27689168950627e-141
neurons	irf1b	2.44092723207656	7.3790574917289e-142	1.72574017559064e-137
neurons	map1b	2.56071240332189	1.70531256565305e-134	3.98821449729279e-130
neurons	sncga	2.88932249222939	1.10803246185883e-126	2.59135551854924e-122
neurons	tcf7l2	2.42290167082434	1.06855537194877e-119	2.49903044837658e-115
neurons	crip1	2.81956354595318	3.23170442483672e-103	7.55798713836564e-99
neurons	cart3	5.50752999117578	4.93357545737562e-101	1.15381529221644e-96
neurons	pcp4a	3.97789666336305	4.9799586509091e-90	1.16466292968811e-85
neurons	ascl1a	3.18596833571093	1.22551329968946e-77	2.86610795398374e-73
neurons	rtn1b	2.62827797507123	1.31047600935097e-75	3.06481024306912e-71
neurons	scg2b	4.83248734597068	2.12699292574558e-74	4.97439835544119e-70
neurons	crhbp	2.71870812305898	2.00841672755647e-72	4.69708420073631e-68
neurons	si:ch211-222l21.1	2.65176484441936	2.77651688015278e-63	6.49344002761331e-59
neurons	si:dkey-23i12.7	2.46670231862003	9.1725672068923e-57	2.1451882926759e-52
neurons	scg5	2.81621287275408	7.56817657337701e-52	1.76996945521568e-47
neurons	atf3	2.50815024331596	2.74783051900968e-31	6.42635123480795e-27
habanula neurons (gng8)	tac3a	5.46797477311648	0	0
habanula neurons (gng8)	gng8	5.46578725448288	0	0
habanula neurons (gng8)	synpr	3.31458459613483	0	0
habanula neurons (gng8)	g0s2	3.18374890586032	0	0
habanula neurons (gng8)	kctd4	2.96855425584626	0	0
habanula neurons (gng8)	CABZ01118738.1	2.66945158735593	0	0
habanula neurons (gng8)	cckb	2.85212798130354	1.08227946591389e-304	2.53112698693282e-300
habanula neurons (gng8)	nwd2	3.29444260703987	9.16010884273444e-296	2.1422746550503e-291
habanula neurons (gng8)	tgfbi	2.48182931145517	5.88694247708726e-259	1.3767792371164e-254
habanula neurons (gng8)	crip2l	2.65001305572664	1.04938977325953e-243	2.45420786272207e-239
habanula neurons (gng8)	pou4f1	2.6621637793886	8.04469734432974e-224	1.8814133679184e-219
habanula neurons (gng8)	rab6ba	3.0674605817903	4.68824103861323e-213	1.09643893170048e-208
habanula neurons (gng8)	rasd1	3.50751818637342	8.15683241396719e-211	1.90763839665451e-206
habanula neurons (gng8)	si:dkeyp-72h1.1	2.85326949001318	8.58185663043512e-208	2.00703881015986e-203
habanula neurons (gng8)	zic2a	2.64283186268361	4.30640900293365e-163	1.00713987351609e-158
habanula neurons (gng8)	ndrg3a	3.04625189184156	3.47693855981392e-146	8.13151620983682e-142
habanula neurons (gng8)	ywhaz	2.74540958463807	1.58459878914058e-145	3.70590118816306e-141
habanula neurons (gng8)	kctd12.1	2.54503064455293	1.92600962542727e-127	4.50435871098676e-123
habanula neurons (gng8)	fabp3	2.44985463214802	7.07483444231002e-115	1.65459153102305e-110
habanula neurons (gng8)	sst1.1	4.79657510021139	1.40424751041166e-86	3.28411365259974e-82
habanula neurons (kiss1)	kiss1	6.2030705437467	0	0
habanula neurons (kiss1)	rgs16	5.19020803646561	0	0
habanula neurons (kiss1)	si:dkey-117i10.1	4.236004860221	0	0
habanula neurons (kiss1)	id4	3.9966442693053	0	0
habanula neurons (kiss1)	phactr3b	3.97569361274477	0	0
habanula neurons (kiss1)	rergla	3.83615766074342	0	0
habanula neurons (kiss1)	adcyap1b	3.67077212647059	0	0
habanula neurons (kiss1)	gpr139	3.61567916384967	0	0
habanula neurons (kiss1)	ppp1r14ab	3.56197766858351	0	0
habanula neurons (kiss1)	cdkn1ca	3.51620092429304	0	0
habanula neurons (kiss1)	pou4f2	3.19108883853796	0	0
habanula neurons (kiss1)	olfm1b	3.17738418304393	0	0
habanula neurons (kiss1)	csrp2	3.1032765975743	0	0
habanula neurons (kiss1)	snap25a	3.02633378219907	0	0
habanula neurons (kiss1)	rgs8	3.02598907335934	0	0
habanula neurons (kiss1)	ak5	3.00824491424535	0	0
habanula neurons (kiss1)	si:dkeyp-72h1.1	2.92439026761806	0	0
habanula neurons (kiss1)	si:ch211-195b15.8	2.84826086888037	0	0
habanula neurons (kiss1)	inhbab	2.83009295442304	0	0
habanula neurons (kiss1)	camk2n1a	2.82471672140791	0	0
fibroblasts	ccl25b	4.96157323553486	0	0
fibroblasts	crhbp	4.84241794391306	0	0
fibroblasts	igfbp5b	4.70319166780784	0	0
fibroblasts	sost	3.90690504515142	0	0
fibroblasts	crip1	3.84369537197891	0	0
fibroblasts	fsta	3.60502427326953	0	0
fibroblasts	zgc:158343	3.58883032685354	0	0
fibroblasts	dcn	3.31563132115798	0	0
fibroblasts	cldn11a	3.1875024170075	0	0
fibroblasts	CABZ01092746.1	3.128635151844	0	0
fibroblasts	twist1a	3.0352710776522	0	0
fibroblasts	id3	3.00006344117997	7.31677717334564e-275	1.71117467753034e-270
fibroblasts	zgc:162730	3.4986228557037	9.19226610114918e-239	2.14979527307576e-234
fibroblasts	ifitm1	3.81929446973879	8.8658051991895e-203	2.07344586193445e-198
fibroblasts	rbp4	3.48633694155784	1.08121008191136e-175	2.52862601856609e-171
fibroblasts	her6	3.2493112488893	3.68679513384834e-151	8.6223077795311e-147
fibroblasts	cxcl12a	3.49362205232505	7.84451839475037e-142	1.83459751698027e-137
fibroblasts	si:ch73-335l21.4	3.13726097917171	2.49537070162652e-134	5.83592345989393e-130
fibroblasts	wu:fj16a03	3.16732629350008	6.6478022067193e-132	1.55472150208544e-127
fibroblasts	gstp1	3.64957876548695	6.96470309411717e-92	1.62883511262118e-87
erythrocytes	cahz	4.99682802640833	0	0
erythrocytes	si:ch211-250g4.3	3.55519037056734	0	0
erythrocytes	hemgn	3.08438191261871	4.38784562760417e-306	1.02618545692779e-301
erythrocytes	nt5c2l1	3.59730118870268	3.61991727160905e-293	8.46590052311208e-289
erythrocytes	si:ch211-103n10.5	4.5106980721292	2.92102145107066e-275	6.83139286761896e-271
erythrocytes	si:dkey-16p21.8	3.01650975259921	5.0352084972754e-274	1.1775842112578e-269
erythrocytes	igfbp1a	4.40517983360075	1.43144344342289e-266	3.3477167811331e-262
erythrocytes	creg1	3.93998678782829	5.31957783246812e-227	1.24408966767932e-222
erythrocytes	mibp	3.85119010753274	4.21312471507455e-221	9.85323477114486e-217
erythrocytes	hbaa2	5.03570911150446	3.57718765105871e-220	8.36596875953101e-216
erythrocytes	hbba2	5.94589161458309	1.21049116282355e-192	2.83097568249543e-188
erythrocytes	hbba1	6.66001629889392	1.29764100420651e-138	3.03479301653776e-134
erythrocytes	hbaa1	6.97803275649853	7.3385859030822e-135	1.71627508515383e-130
erythrocytes	blvrb	2.97941018677016	2.72965193549044e-133	6.3838369815315e-129
erythrocytes	si:ch211-5k11.8	7.41123257993614	6.05024860230733e-133	1.41497164062162e-128
erythrocytes	hbba1.1	7.13322753240906	8.57892031599661e-133	2.00635209430213e-128
erythrocytes	gpx1a	3.28996556811344	1.31079226704877e-123	3.06554987494696e-119
erythrocytes	fth1a	2.61978234433974	4.32718090517277e-123	1.01199779829275e-118
erythrocytes	bloc1s6	2.37134506289873	1.46682783881008e-87	3.43047026662514e-83
erythrocytes	tspo	2.4510249331671	3.44978878094849e-80	8.06802102200422e-76
leukocytes	ccr9a	4.51294681860122	0	0
leukocytes	cxcr4b	4.42023591846794	0	0
leukocytes	si:ch211-214p16.1	3.91353969044048	0	0
leukocytes	zgc:64051	3.2520936290889	0	0
leukocytes	laptm5	3.04756624219052	0	0
leukocytes	pfn1	4.54596780156037	8.72533202781051e-265	2.04059340134404e-260
leukocytes	cldni	2.58746544942019	2.22823249721926e-260	5.21116734124669e-256
leukocytes	si:dkey-27i16.2	2.83842826623861	5.94715573083255e-229	1.39086131076981e-224
leukocytes	cd74b	2.9448827602841	1.38100094281811e-193	3.22974690496871e-189
leukocytes	cd74a	3.27461422117863	2.64742165423226e-167	6.19152502275299e-163
leukocytes	srgn	3.584149143388	1.25802653901318e-154	2.94214666679012e-150
leukocytes	tnfrsf9a	3.17269883877737	2.34724193223668e-151	5.48949470692192e-147
leukocytes	cd28	2.7978961194839	2.21384400897014e-145	5.17751698377846e-141
leukocytes	mhc2a	2.81284288508485	7.19791874955046e-125	1.68337725795737e-120
leukocytes	CR318588.4	3.91210090570605	8.07135390757904e-98	1.88764753836551e-93
leukocytes	tagapa	2.57632292143424	4.68255591159068e-85	1.09510935104371e-80
leukocytes	rps17	2.56279041955741	3.77253223088284e-81	8.82282112836569e-77
leukocytes	cebpb	3.15413338276531	2.34929601965694e-70	5.49429860117168e-66
leukocytes	b2m	2.64482705528167	4.31965126384538e-62	1.01023684107552e-57
leukocytes	CR318588.1	4.75770751607161	5.02058856625883e-41	1.17416504799095e-36
microglia/macrophages	lgals3bpb	4.55695095318938	0	0
microglia/macrophages	ccl35.1	4.36697534705206	0	0
microglia/macrophages	stoml3b	4.32889770071413	0	0
microglia/macrophages	grn1	4.28149326505	0	0
microglia/macrophages	fcer1gl	4.21507087463203	0	0
microglia/macrophages	mhc2a	4.14314020835063	0	0
microglia/macrophages	si:dkey-27i16.2	3.97343068723232	0	0
microglia/macrophages	ccl34b.1	5.5848989026917	1.24820378842841e-252	2.91917419999751e-248
microglia/macrophages	cd74b	4.07745776345707	1.46016808489937e-251	3.41489510015416e-247
microglia/macrophages	cd74a	4.94903094979281	7.40662784931732e-247	1.73218805511984e-242
microglia/macrophages	krt18b	3.80054422355939	3.52445497657976e-214	8.24264285372708e-210
microglia/macrophages	tspan36	4.34639806772349	9.57228424841925e-197	2.23867011717781e-192
microglia/macrophages	apoc1	6.07990595108205	2.55287636823579e-164	5.97041196239303e-160
microglia/macrophages	vmp1	4.97856946881338	4.98418067276549e-138	1.16565033393966e-133
microglia/macrophages	pfn1	3.76988097967109	7.05709637238793e-132	1.65044312861036e-127
microglia/macrophages	CR318588.1	3.89950999283817	3.16000582568589e-93	7.39030562453159e-89
microglia/macrophages	hmox1a	3.92679088110317	2.34934750375908e-78	5.49441900704136e-74
microglia/macrophages	g0s2	5.30757686833871	4.04128840049065e-66	9.45136118222749e-62
microglia/macrophages	fabp11a	5.73708892604677	3.85930085228432e-51	9.02574690323733e-47
microglia/macrophages	apoeb	4.47284015601819	2.48247073855651e-42	5.80575431626211e-38
vascular endothelial cells	krt94	3.85365735390833	0	0
vascular endothelial cells	aplnra	3.3284781353723	0	0
vascular endothelial cells	si:ch211-145b13.6	3.23925638915222	0	0
vascular endothelial cells	ednraa	3.22102257760383	0	0
vascular endothelial cells	cd81b	3.16091921961146	0	0
vascular endothelial cells	sox7	3.03919130991437	0	0
vascular endothelial cells	si:ch211-156j16.1	2.97714763850482	0	0
vascular endothelial cells	podxl	3.22943041959942	1.39192200318383e-282	3.25528798884602e-278
vascular endothelial cells	plvapa	4.83615560905589	2.22687323455648e-240	5.20798843365725e-236
vascular endothelial cells	cfd	4.50433314594283	7.72025590311772e-233	1.80553624806214e-228
vascular endothelial cells	rgs5a	3.3223614203388	9.67605298849743e-227	2.26293851241989e-222
vascular endothelial cells	cavin2b	3.00716692889914	1.78874110238989e-151	4.18332881615923e-147
vascular endothelial cells	clic2	3.55715019944734	4.11999330524305e-151	9.63542834297192e-147
vascular endothelial cells	polr2b	4.33250398496053	4.95074694235079e-112	1.15783118740758e-107
vascular endothelial cells	si:ch211-1a19.3	3.33014770755153	3.30555158241528e-99	7.73069348579462e-95
vascular endothelial cells	dll4	3.23445449001395	2.15607191414892e-93	5.04240538562008e-89
vascular endothelial cells	cxcl12b	4.30270388146849	3.05381653298339e-87	7.14196072568825e-83
vascular endothelial cells	srgn	3.41814154544426	4.90186261585105e-77	1.14639860996908e-72
vascular endothelial cells	krt18a.1	3.05907584336006	8.66511194405954e-40	2.0265097303572e-35
vascular endothelial cells	rgcc	3.90933927987272	3.21506374236255e-38	7.51906957426329e-34
epithelial cells	epcam	6.35503847366564	0	0
epithelial cells	cldnb	6.14296423541359	0	0
epithelial cells	si:dkey-248g15.3	5.90878745201201	0	0
epithelial cells	icn2	5.37543345063877	0	0
epithelial cells	si:dkey-193p11.2	5.35878255807017	0	0
epithelial cells	krt97	5.09614990142814	0	0
epithelial cells	zgc:193505	4.70874003312197	0	0
epithelial cells	tcnbb	4.39818049190854	0	0
epithelial cells	aqp3a	4.27402834050283	0	0
epithelial cells	cxcl8b.1	3.82828654047466	1.2865986164347e-233	3.00896818425582e-229
epithelial cells	krt5	6.86704462089607	2.30057385745293e-201	5.38035208042518e-197
epithelial cells	CR318588.3	3.73857779557255	1.95928712064648e-199	4.58218478905592e-195
epithelial cells	cfl1l	3.88252696717329	4.5648581864908e-146	1.0675833840746e-141
epithelial cells	krt91	6.78091910375923	4.87771010229218e-85	1.14075006162307e-80
epithelial cells	anxa1a	3.87080828070561	9.94766858462563e-42	2.3264612518864e-37
epithelial cells	zgc:153911	4.45614213038981	5.96539603215412e-36	1.39512717003988e-31
epithelial cells	cldna	4.67693968286206	1.5551772161103e-32	3.63709295531716e-28
epithelial cells	CR318588.1	5.80536197363272	1.08792121689032e-27	2.54432134994139e-23
epithelial cells	icn	4.90875317569089	1.15883360067389e-18	2.71016414189602e-14
epithelial cells	CR318588.4	5.52737305462147	4.95972967878287e-14	1.15993197997695e-09

## Sheet: kallisto forced
cluster	gene	avg_log2FC	p_val	p_val_adj
0	si:ch211-113d22.2	2.28540472230587	0	0
0	zgc:162144	2.06925335604967	0	0
0	slc25a3a	1.83186854112969	0	0
0	parapinopsinb	1.71567301125659	0	0
0	cnga1a	1.69987293691259	0	0
0	CABZ01073265.1	1.69803947331764	0	0
0	aanat2	1.72373859647288	1.83972425530958e-297	4.31120981989246e-293
0	exorh	2.14576196745035	6.57151284212427e-296	1.5399683194234e-291
0	nrgna	1.92661239731241	2.0707338776962e-286	4.85255776899328e-282
0	gngt1	1.92149772119254	6.08568697129349e-285	1.42611988485292e-280
0	gnat1	1.92125210602489	3.76772881927374e-284	8.82929571508609e-280
0	cldn2	1.69139423236542	1.09523888799548e-269	2.5665828101286e-265
0	tph2	1.63596544891809	3.66351552712343e-263	8.58508228626104e-259
0	saga	1.73786404929298	1.36645892951393e-255	3.20215985542295e-251
0	pde6gb	1.77457675957904	3.27247025638176e-252	7.66870679880502e-248
0	ahcy	1.64089036630863	1.50971597062388e-248	3.53786840556001e-244
0	rbp4l	1.79789276651721	2.30274419019642e-248	5.3962507353063e-244
0	BX004774.2	1.636137361673	3.21502771362034e-238	7.53409594409789e-234
0	pde6ha	1.70372370235427	4.54372850547368e-225	1.0647773379727e-220
0	pde6ga	1.77980699370622	6.59167845564806e-224	1.54469392929657e-219
1	si:ch211-5k11.8	6.32486344157047	0	0
1	hbba1.1	6.17864609458557	0	0
1	hbaa1	5.9681656114415	0	0
1	hbba1	5.86686151145116	0	0
1	mibp	4.55916061383059	0	0
1	si:ch211-103n10.5	4.54857982582268	0	0
1	creg1	4.50838360892801	0	0
1	cahz	4.35728276922431	0	0
1	nt5c2l1	3.83467168458942	0	0
1	si:ch211-250g4.3	3.7299801972331	0	0
1	hemgn	3.13911843707087	0	0
1	fth1a	2.95073655437772	0	0
1	igfbp1a	3.99039800936708	1.75251282529947e-293	4.10683855480677e-289
1	si:dkey-16p21.8	2.88554801063163	2.86515281397116e-290	6.71419910426002e-286
1	zgc:163057	2.81964228703901	6.25959018954626e-267	1.46687236501827e-262
1	hbba2	4.89058907066987	5.06163457105756e-264	1.18614344538163e-259
1	gpx1a	3.58401065891509	4.87054399338358e-262	1.14136327940951e-257
1	blvrb	2.94168189363031	1.65915483919757e-144	3.88806345017559e-140
1	hbaa2	3.89417597308756	8.04851626925307e-138	1.88608930253676e-133
1	tpd52l2b	2.86228157969254	1.83418213233309e-135	4.29822240890937e-131
2	ly6pge	1.52120189230975	1.98014962568517e-282	4.64028263283063e-278
2	cnga1a	1.55207853651218	1.02409899100158e-255	2.39987357551311e-251
2	rbp4l	1.77450376639266	3.51735303319844e-222	8.24256509799721e-218
2	pde6a	1.46038134375967	4.90499133457639e-222	1.14943566934463e-217
2	saga	1.6928780815116	4.75785515633909e-221	1.1149557773365e-216
2	gnat1	1.71918052431284	1.68525504677437e-218	3.94922667661105e-214
2	gngt1	1.77231008358585	2.18246316956649e-218	5.11438419156211e-214
2	nrgna	1.67867840241855	7.91160181497559e-213	1.85400476932138e-208
2	BX004774.2	1.67081991881694	3.43713207317356e-208	8.05457530027493e-204
2	asmt	1.53023235189938	1.54930709654926e-200	3.63064625005354e-196
2	tph2	1.4606428866265	1.56550409463477e-200	3.66860229536711e-196
2	ahcy	1.50504833529697	3.4819090607668e-195	8.15950569300092e-191
2	cetn4	1.47371843012537	5.39153780336881e-195	1.26345296884145e-190
2	pde6ga	1.6932882038549	1.35250989159323e-192	3.16947167995957e-188
2	exorh	1.65762589273014	2.34097209012895e-190	5.48583399600818e-186
2	rbp3	1.49116972937656	4.23232239322178e-190	9.91802429627592e-186
2	BX936337.1	1.57025291208278	9.67101345989988e-189	2.26630529419294e-184
2	ppdpfa	1.47599954045455	8.24165290993047e-177	1.93134894291311e-172
2	pde6gb	1.56117867652642	3.53718615151515e-173	8.2890420274606e-169
2	pde6ha	1.51562471749537	2.27177277370448e-172	5.32367231789909e-168
3	rgs16	3.84051313376033	0	0
3	kiss1	3.44865797319489	0	0
3	gpr139	3.39913142163597	0	0
3	id4	3.31778380310557	0	0
3	si:dkey-117i10.1	3.27392702000084	0	0
3	phactr3b	3.10117242825695	0	0
3	ppp1r14ab	3.00310715511494	0	0
3	pou4f2	2.9666445218248	0	0
3	adcyap1b	2.94146025063406	0	0
3	rgs8	2.89871521257561	0	0
3	si:dkeyp-72h1.1	2.89052047113625	0	0
3	olfm1b	2.87148299026521	0	0
3	ak5	2.71286199701912	0	0
3	cntnap2a	2.69844681620646	0	0
3	atp2b1a	2.49448885791306	0	0
3	onecut1	2.43412177376747	0	0
3	alcama	2.28018785588328	0	0
3	aoc1	2.27788031619911	0	0
3	camk2n1a	2.58165166689225	1.95182455864135e-255	4.57390567072013e-251
3	ip6k2a	2.4802858317663	3.30044036200729e-215	7.73425194432787e-211
4	insm1a	2.09404352620147	7.09906382018629e-236	1.66359461562245e-231
4	aipl2	1.92394217566854	4.50201304260986e-205	1.05500173640519e-200
4	noxo1a	1.85669865802389	5.67309212848372e-200	1.32943240938888e-195
4	si:ch211-207l14.1	1.956671562941	1.22661047246524e-183	2.87443898117504e-179
4	tulp1a	1.41027107473692	1.90575617745828e-173	4.46594902625573e-169
4	tulp1b	1.28101203690768	1.1126213847534e-169	2.60731695303112e-165
4	zgc:109965	1.2906828671574	7.60545627909252e-166	1.78226262444254e-161
4	neurod1	1.35269837080291	8.4665809265533e-155	1.9840585743285e-150
4	guk1b	1.32696989994682	1.11312034868281e-151	2.60848622510329e-147
4	rcvrnb	2.28195453900016	1.26297472200289e-148	2.95965496354158e-144
4	cetn4	1.35130294626318	8.24014909794807e-147	1.93099653961315e-142
4	rbp3	1.39519617723471	1.12141830863565e-140	2.62793166445678e-136
4	pde6ga	1.46022399206123	1.86733649859263e-132	4.37591635080197e-128
4	ppdpfa	1.32879355837382	2.41468979188057e-127	5.65858405829293e-123
4	si:ch211-245j22.3	1.59592790728644	2.62973190952562e-127	6.16251375678234e-123
4	fkbp4	1.30070176027177	3.12980803094967e-119	7.33439213972745e-115
4	pde6ha	1.28320867501739	8.13194879943988e-117	1.90564088166074e-112
4	PLEKHB1	1.31234586911781	1.93483220585811e-116	4.5340857912079e-112
4	pde6gb	1.34643259271403	2.57006640039199e-112	6.02269360267859e-108
4	si:dkey-33i11.1	1.37140596580868	1.8508392551521e-60	4.33725671052344e-56
5	cnn2	3.09396157629708	0	0
5	myl9b	2.90730739292209	0	0
5	stra6	2.56237954547667	0	0
5	tagln2	2.83224087228595	2.23586397902632e-306	5.23952364845028e-302
5	fxyd6l	2.28368706190613	2.30125773348765e-303	5.39276737265496e-299
5	cnn3a	2.20798163934538	1.2242116444553e-294	2.86881756761655e-290
5	rlbp1b	2.39702506302469	2.73909194627576e-280	6.41878806690262e-276
5	slc3a2a	2.15720578743463	8.87673057961285e-271	2.08017304402648e-266
5	rgra	2.38977108151311	1.16075835366678e-260	2.72012112598274e-256
5	si:ch211-251b21.1	3.03569680615845	7.43989583847933e-252	1.74346519078925e-247
5	rpe65a	2.27296814662699	2.1159255920105e-239	4.95846003231741e-235
5	actb1	2.71530259337469	6.05922813592819e-229	1.41991952137341e-224
5	slc35g2a	2.26831609611381	1.88130722055655e-228	4.40865534065222e-224
5	asip2b	2.51799930426418	2.59205395543917e-226	6.07421923917614e-222
5	rdh5	2.2624904160989	2.0540949743535e-213	4.8135661629e-209
5	cxcl14	2.09120611187843	3.10832019173901e-207	7.2840375373212e-203
5	cxcl18b	3.48983080736059	1.10227068369211e-202	2.58306112016408e-198
5	zfand5a	2.23689871653625	7.61114430953753e-192	1.78359555749702e-187
5	ptgdsb.1	2.137998342152	1.89096089757241e-59	4.4312777673712e-55
5	CR762483.1	2.25378149535969	1.36410485384816e-41	3.19664331450777e-37
6	rergla	4.39084534218525	0	0
6	inhbab	3.65759583180984	0	0
6	kiss1	3.65542301384711	0	0
6	cdkn1ca	3.59981248960947	0	0
6	csrp2	3.43155981180504	0	0
6	rgs16	2.80685973084425	0	0
6	si:dkey-117i10.1	2.77963099226641	0	0
6	snap25a	2.7455951543175	0	0
6	nab1a	2.73122565551271	0	0
6	nrn1a	2.6384124291391	0	0
6	phactr3b	2.76040913773833	7.59933877949242e-300	1.78082904958625e-295
6	id4	2.50794424583312	3.84067451632404e-291	9.00023666155375e-287
6	si:ch211-195b15.8	2.56711668900171	1.14905723393482e-273	2.69270072200287e-269
6	slc6a17	3.26198210628757	6.51263400689129e-267	1.5261706531749e-262
6	adcyap1b	2.66388646794161	3.05671794917881e-237	7.16311284210563e-233
6	pik3ip1	3.03721100681173	1.29437741393255e-236	3.03324403180953e-232
6	babam2	2.70767498169804	1.50288325305073e-235	3.52185661519908e-231
6	sh3bp5la	2.52025244931082	1.24615156044421e-157	2.92023156674495e-153
6	itm2cb	3.22335210376581	4.63572907860545e-156	1.0863367522804e-151
6	atp1b1b	2.95485121381762	1.23649367271845e-80	2.89759927264842e-76
7	ccl25b	5.02865208436289	0	0
7	crhbp	4.89329635027473	0	0
7	igfbp5b	4.64912333709244	0	0
7	crip1	3.86214138329973	0	0
7	sost	3.81393350111447	0	0
7	zgc:158343	3.60781885649428	0	0
7	fsta	3.48788775539872	0	0
7	dcn	3.34200422746962	0	0
7	cldn11a	3.15710739949033	0	0
7	CABZ01092746.1	3.09277024737744	0	0
7	twist1a	2.99179596008196	0	0
7	id3	3.12786894929929	1.64327652665125e-298	3.85085421255454e-294
7	zgc:162730	3.4811413949719	9.11779638249169e-251	2.1366644042731e-246
7	ifitm1	3.72104681926136	1.54170271546121e-223	3.61282614341179e-219
7	rbp4	3.47772890810834	1.97200133146089e-196	4.62118792014546e-192
7	her6	3.30673355701915	5.76111942401509e-172	1.3500607258237e-167
7	cxcl12a	3.39095035592657	1.02594080889974e-150	2.40418969157564e-146
7	si:ch73-335l21.4	3.14976300921506	4.56236653246671e-146	1.06914497321825e-141
7	wu:fj16a03	2.9896573259029	1.07682877413532e-133	2.52344054930871e-129
7	gstp1	3.66088238239477	4.84039745635185e-91	1.13429873992149e-86
8	rlbp1b	3.26175089189502	7.31732085052308e-226	1.71474096811158e-221
8	fxyd6l	3.05484986579375	6.18501282009402e-216	1.44939590426083e-211
8	rbp5	3.27804903524265	1.69218343396122e-208	3.96546265914473e-204
8	selenop	2.95065049443574	8.40648443534619e-197	1.96997556257903e-192
8	rpe65a	3.22368959501836	1.99624510648624e-193	4.67800078253984e-189
8	asip2b	2.91884274252001	5.13335539792975e-187	1.20295050395086e-182
8	fabp7a	3.12940933696724	1.86266277725144e-176	4.36496395221102e-172
8	si:dkey-238o13.4	3.20165992007031	8.99785791860011e-176	2.10855802464475e-171
8	jhy	2.90886811413149	1.80931214027685e-172	4.23994206952478e-168
8	efhd1	2.72381551607757	5.05853203850061e-164	1.18541639790223e-159
8	sparc	2.4413443636682	2.11541088172037e-147	4.95725386022351e-143
8	rgra	2.8249873458352	4.5536498947718e-139	1.06710231634082e-134
8	si:ch211-251b21.1	2.86800728451228	7.07242325944941e-138	1.65735166661938e-133
8	eno1b	2.57494285497074	1.34136255760665e-126	3.14334901749542e-122
8	slc3a2a	2.5971523222731	2.21040114422183e-120	5.17985404136944e-116
8	ppp1r14aa	2.50364892279095	3.0062165233013e-120	7.04476780070426e-116
8	stra6	2.45090883115853	2.15319333585768e-111	5.04579326324889e-107
8	cyp27c1	2.64484906276735	6.38023146281378e-104	1.49514344099578e-99
8	rgrb	2.44930681136555	1.9789015793135e-86	4.63735796096326e-82
8	CT027638.1	2.86766621038922	3.6214378581163e-14	8.48647747670973e-10
9	noxo1a	1.77539681146437	4.00803805674142e-197	9.39243638216784e-193
9	UTP14C	1.76692194355292	4.47092297126022e-179	1.04771608908512e-174
9	si:ch211-245j22.3	2.2716965946084	7.08799800491709e-174	1.66100145247227e-169
9	cngb3.2	1.44755938661358	2.37012554609919e-163	5.55415220472885e-159
9	rcvrnb	2.69153401274182	4.03446481981035e-159	9.45436485874358e-155
9	aipl2	1.55320240407967	1.17063969701713e-140	2.74327706598995e-136
9	adka	1.47824074079294	1.19138724007658e-137	2.79189685839545e-133
9	PLEKHB1	1.59944367961074	5.94777386675462e-136	1.39380132793528e-131
9	cldn2	1.48205408575934	1.25573469223155e-134	2.94268867777542e-130
9	asmt	1.49411176666174	4.70322120448107e-132	1.10215285705809e-127
9	si:ch211-207l14.1	1.59749334998887	1.61240322818215e-131	3.77850572492204e-127
9	gyg1b	1.65482324633265	1.40452254374415e-129	3.29135812901003e-125
9	tph2	1.43052781261716	5.86252372002608e-127	1.37382380855091e-122
9	cetn4	1.42167722292234	1.06255788019827e-122	2.48999813645662e-118
9	ahcy	1.42448195166705	1.86070462169242e-122	4.36037521047402e-118
9	chchd10	1.42874898945139	2.41975167192364e-122	5.67044606798586e-118
9	pde6ha	1.51270199458768	7.5934352611522e-116	1.77944561909841e-111
9	gnat1	1.42812004512868	2.7690847253362e-109	6.48907314535285e-105
9	pde6gb	1.47110111408389	1.14390543407081e-107	2.68062799420154e-103
9	pde6ga	1.49371164720122	2.79317116924458e-107	6.54551731800776e-103
10	egr2a	3.2553046673971	0	0
10	her15.1	3.26822904212834	2.65329812093999e-293	6.21773881661077e-289
10	her15.2	4.19877060800708	2.94975596833256e-293	6.91245813619052e-289
10	dusp2	3.44111074947521	3.21519444563157e-242	7.53448666389302e-238
10	egr2b	2.65839520028754	1.31526932145514e-240	3.08220212789797e-236
10	f3b	3.75699156524145	5.35565163065994e-224	1.25504340312885e-219
10	cebpd	2.68410810451485	2.60050328460242e-211	6.09401939713732e-207
10	si:dkey-238o13.4	2.68446662820734	1.84958490724411e-189	4.33431727163586e-185
10	jdp2b	3.43536360082127	1.00909567864075e-184	2.36471481332672e-180
10	btg2	2.96928370577338	9.74052325548561e-183	2.2825942196905e-178
10	socs3a	2.9436110065034	8.34796088830525e-168	1.95626115456545e-163
10	si:dkey-23i12.7	2.62947005993789	1.99312428744821e-162	4.67068745520612e-158
10	junba	2.63888557796365	1.9407173163191e-159	4.54787695906218e-155
10	asip2b	2.76255957872493	1.47086196021538e-152	3.44681791756873e-148
10	id1	2.68724502403742	6.73753742730892e-151	1.57887452071557e-146
10	her4.2	2.67934665603712	1.53252030433062e-150	3.59130808116836e-146
10	junbb	2.58736705976939	6.64236907506325e-141	1.55657276905032e-136
10	fosab	2.95874177796098	4.62456201210184e-138	1.08371986191595e-133
10	cyp27c1	2.81390117673808	2.48713847569629e-127	5.82836030394669e-123
10	atf3	2.56843671303552	4.97878241971864e-118	1.16672787223687e-113
11	exorh	1.39194613855879	3.27042325937892e-39	7.66390986602856e-35
11	rbp4l	1.27159865086158	2.55189138465512e-33	5.9801022708008e-29
11	mt-co2	1.51666911583349	2.64967340999987e-23	6.2092446689937e-19
11	gngt1	1.21337669594118	1.02831630692344e-21	2.40975643364439e-17
11	mt-co1	1.35139010446313	3.92196508106819e-21	9.19073297097519e-17
11	mt-co3	1.35792411349481	1.97941847793709e-20	4.63856926119779e-16
11	BX004774.2	1.76125959135492	2.62786488930692e-18	6.15813858160183e-14
11	rbp3	1.12457897076308	4.29898185866252e-18	1.00742340875898e-13
11	mt-nd4	1.28355906910383	2.83278279674457e-15	6.63834320589122e-11
11	mt-cyb	1.23398342868938	1.26155188807741e-14	2.9563206945206e-10
11	cnga1a	1.37200607359362	8.20323788549275e-13	1.92234676608637e-08
11	mt-nd1	1.22443411289431	1.37705139105351e-12	3.22698222979479e-08
11	mt-nd2	1.19226234244217	2.98986329451818e-11	7.0064456443739e-07
11	cngb3.2	1.17966734116968	1.35097369245924e-09	3.16587175090899e-05
11	parapinopsinb	1.31971353802875	1.78095654115528e-09	4.17349355854327e-05
11	mt-nd3	1.26417943679628	3.65350579941486e-09	8.56162549034878e-05
11	igsf5b	1.28668685560331	4.81413176476367e-06	0.112814363775472
11	clgn	1.14761996891796	3.57284193524273e-05	0.837259779104781
11	mt-nd6	1.15351870816367	0.000241604437120801	1
11	CABZ01073265.1	1.3242454797059	0.00135188249204322	1
12	tac3a	5.44927124151581	0	0
12	gng8	5.39384618205195	0	0
12	nwd2	3.36670482676954	0	0
12	synpr	3.32035368651359	0	0
12	g0s2	3.26753440289053	0	0
12	kctd4	2.93593383679836	0	0
12	cckb	2.81087619684982	0	0
12	CABZ01118738.1	2.65004978251274	0	0
12	tgfbi	2.50439474690806	1.94608539964298e-291	4.56045652552337e-287
12	crip2l	2.64059109154009	2.48014659043766e-270	5.81197552003162e-266
12	pou4f1	2.72737804409014	5.43088413173697e-257	1.27267338743124e-252
12	rab6ba	3.07345308990668	6.16850987842364e-237	1.4455286049098e-232
12	rasd1	3.45994340156107	1.22508610825999e-234	2.87086678609645e-230
12	si:dkeyp-72h1.1	2.94074152020152	1.09713807523148e-233	2.57103336549746e-229
12	zic2a	2.71866861771944	1.04718322207406e-180	2.45396916260836e-176
12	adcyap1b	2.55428458405991	5.0884851786672e-166	1.19243561676887e-161
12	ndrg3a	3.08757646217279	1.13747033418339e-158	2.66554798112535e-154
12	ywhaz	2.80466214339191	4.67178813164908e-155	1.09478683077065e-150
12	kctd12.1	2.58194183034359	1.79662902167818e-141	4.21022044940064e-137
12	sst1.1	4.46495110908508	4.07436054895517e-85	9.54785651042155e-81
13	fabp7b	1.7623841241579	9.17179265880081e-59	2.14931789166338e-54
13	p4hb	2.44385703692978	1.77693358727197e-38	4.16406616841314e-34
13	si:busm1-57f23.1	1.76377768306988	2.58543102795939e-31	6.05869907092005e-27
13	slc13a1	1.71055934021982	1.01749427364787e-27	2.38439608086643e-23
13	mcl1b	1.50950938889964	1.19603883009214e-21	2.80279739443793e-17
13	PLEKHB1	1.32345000731983	1.54885053353601e-21	3.62957634028829e-17
13	hsf2	1.98683276679517	8.23222651902576e-17	1.9291399624685e-12
13	ahsa1b	0.995498814534342	1.07513155576917e-12	2.51946328778948e-08
13	eif4a1a	1.38691208990089	2.70857294122411e-12	6.34726983046458e-08
13	itm2ba	1.13966735596328	6.29878515403595e-12	1.47605731299678e-07
13	ddx6	1.62358764687029	1.18655411056083e-11	2.78057090268824e-07
13	mt2	1.14763929798302	1.01006575456865e-09	2.36698808925616e-05
13	si:ch73-1a9.3	1.40382315291122	6.00937512891602e-09	0.000140823696771018
13	prmt1	1.27340859555093	1.68500633176089e-07	0.00394864383784848
13	mdka	1.34110519837974	6.16405490738851e-06	0.144448462699742
13	fxyd1	1.12226661422465	8.50462273737081e-06	0.199297329227547
13	flna	1.32482335651822	9.91347930667912e-06	0.232312474072718
13	hnrpkl	1.32780937577798	3.6964456679472e-05	0.866225077826748
13	atf6	1.42027517239459	0.000343491176682697	1
13	midn	1.09936135817449	0.00149356845749151	1
14	si:ch211-80h18.1	3.93166916186687	0	0
14	fabp7b	3.64428638858549	0	0
14	slc13a1	3.32666412861781	0	0
14	si:busm1-57f23.1	2.58086805198878	0	0
14	zgc:153311	2.51620398080613	0	0
14	dkk3b	3.16252503237529	1.46276625266606e-291	3.42784643649764e-287
14	lpl	2.30084782949578	3.69910030024766e-273	8.66847164360037e-269
14	igfbp2a	2.92590813398903	1.45366132009603e-250	3.40650993751303e-246
14	zgc:158404	2.79082668385009	9.3418259439182e-245	2.18916349169779e-240
14	vim	2.64625524271131	1.08110312963478e-186	2.53345707398614e-182
14	bckdhbl	3.1200564254189	3.30051913548054e-152	7.73443654208509e-148
14	hsd11b2	2.6114045576688	7.72185395387922e-145	1.80953925555206e-140
14	krt18a.1	2.91365993619875	2.62950294204244e-141	6.16197719438224e-137
14	zgc:114181	4.81148119459819	4.51797400358919e-124	1.05874202800109e-119
14	serpinh1b	2.27709588981633	5.5681003929166e-118	1.30482864607608e-113
14	si:ch73-335l21.4	2.28731199054406	3.17492204164641e-112	7.4401123123942e-108
14	rbp4	3.91329224786776	2.22519574430151e-92	5.21452370719616e-88
14	si:ch211-81a5.8	2.33867370835108	1.62623750324878e-84	3.8109249651132e-80
14	clu	3.20676804393931	3.18658082622534e-84	7.46743350817646e-80
14	hspb1	2.64675758579577	1.67707358941426e-76	3.93005424943337e-72
15	cxcr4b	4.47570559743206	0	0
15	ccr9a	4.4329911032308	0	0
15	si:ch211-214p16.1	4.26544984741601	0	0
15	zgc:64051	3.01609842054007	0	0
15	rgs13	2.41751534782357	0	0
15	sla2	2.4318083018406	3.17914367084448e-302	7.45000527825697e-298
15	pfn1	4.17732885788272	6.34200088063854e-251	1.48618448636884e-246
15	si:dkey-27i16.2	2.70647952291713	1.25799092006091e-222	2.94797592207074e-218
15	cd74b	2.81274189291607	2.4558705898164e-154	5.75508714017574e-150
15	srgn	3.49248087421695	4.14952351996052e-152	9.72399341667548e-148
15	cd28	2.72839420030081	1.31866172708901e-141	3.09015189126039e-137
15	cd74a	2.91766608564425	2.91921710442571e-136	6.84089336251121e-132
15	mhc2a	2.64812304897195	3.48141886009731e-134	8.15835695675204e-130
15	tnfrsf9a	2.65495677867469	8.00116667550151e-122	1.87499339873702e-117
15	CR318588.4	3.68489218148253	2.90576797191625e-98	6.80937666538853e-94
15	CR753876.1	2.44928099512322	2.84520478244579e-89	6.66745288718347e-85
15	tagapa	2.50089605103867	2.47149450638431e-84	5.791700226261e-80
15	b2m	2.7512343709997	4.65633518044851e-65	1.0911655861863e-60
15	cebpb	3.08106197685153	5.56533535021151e-60	1.30418068596856e-55
15	CR318588.1	4.88957280393021	2.59311136348145e-45	6.07669716918243e-41
16	fabp7b	3.91204864827524	5.99431173913563e-236	1.40470701294904e-231
16	dkk3b	3.36560689502624	1.57043144177191e-188	3.68014904064829e-184
16	slc13a1	2.63204792717172	7.72137215002737e-158	1.80942634963741e-153
16	rbp1.1	2.23076597100766	2.56657593998577e-143	6.01451405776265e-139
16	si:ch211-80h18.1	2.67866542570849	2.10257291251813e-141	4.92716936319498e-137
16	gstm.3	2.59662980502637	1.61892267772082e-138	3.79378340297098e-134
16	zgc:114181	4.10949025335755	3.21704025796093e-109	7.53881214050563e-105
16	igfbp2a	2.12492313385054	1.71662656932523e-97	4.02274270255676e-93
16	krt18a.1	2.92233793881436	3.48942426664237e-87	8.17711682644972e-83
16	rbp4	2.82516367151172	1.07162953455241e-77	2.51125665127013e-73
16	vim	2.64972083371623	3.77387553557675e-76	8.84369993007055e-72
16	eef1da	2.88195424993181	9.28145271746917e-72	2.17501562981172e-67
16	clu	2.5106587364617	3.17130857717831e-70	7.43164451975964e-66
16	atp1b1a	2.16502608005407	5.59028435721677e-58	1.31002723627018e-53
16	hspb1	2.14524667065113	5.9200256957084e-56	1.38729882153231e-51
16	hspb8	2.21316066458672	5.35154176554059e-54	1.25408029733678e-49
16	zgc:158404	2.72349347916249	4.5256461935682e-53	1.06053992900077e-48
16	anxa2a	2.10645620669584	3.0217754790097e-52	7.08122865751133e-48
16	si:ch211-81a5.8	1.98920858462995	3.10921420961995e-45	7.28613257882339e-41
16	bckdhbl	1.97851587664215	1.01381070447118e-29	2.37576400485776e-25
17	ccl34b.1	6.2466828858955	0	0
17	cd74a	5.06356003433351	0	0
17	lgals3bpb	4.53150902213934	0	0
17	mhc2a	4.23391067105419	0	0
17	fcer1gl	4.1174265838802	0	0
17	stoml3b	4.03230350979336	0	0
17	grn1	3.9222619456476	0	0
17	si:dkey-27i16.2	3.6866082140197	0	0
17	ccl35.1	4.44428683197969	1.69295500563973e-300	3.96727076021615e-296
17	cd74b	4.03240619260757	3.64293032948e-293	8.53684293410343e-289
17	apoc1	6.67446464498401	2.94522849455195e-257	6.90184845413304e-253
17	tspan36	4.05942984528435	4.52115837876334e-211	1.0594882544794e-206
17	pfn1	4.05652781192852	8.43720556885537e-186	1.97717475300557e-181
17	lgals2a	3.87817645870976	3.02489695422824e-147	7.08854352253846e-143
17	vmp1	4.59800354678425	1.46731099210157e-132	3.43849657889081e-128
17	CR318588.1	3.98804878762683	2.10490980421665e-118	4.9326456352013e-114
17	fabp11a	5.47726059871852	3.50557515008128e-76	8.21496480670047e-72
17	CR318588.4	3.90287891691611	5.12511014560439e-74	1.20101831152093e-69
17	g0s2	4.94897130931074	6.58076057434657e-72	1.54213543299238e-67
17	apoeb	4.72502536339565	3.2552769283333e-69	7.62841595385626e-65
18	chga	3.48257472360562	0	0
18	uts2a	3.20524523123095	0	0
18	irf1b	2.53422006744907	2.15254090899064e-183	5.04426436612867e-179
18	elavl4	3.87255104706311	3.35849737666727e-176	7.87030275248208e-172
18	map1b	2.6219077476779	4.72789076355094e-164	1.10793392153053e-159
18	sncga	2.95991676585136	1.21744339514329e-157	2.85295685217879e-153
18	tcf7l2	2.57261517675369	1.46870362848569e-154	3.44176008299337e-150
18	atp1b1b	2.50245142606049	1.00010448176913e-146	2.34364484257779e-142
18	crip1	2.92146173076675	7.13548167584378e-125	1.67212877591723e-120
18	cart3	5.56056051806523	2.2635959716108e-120	5.30451079987276e-116
18	pcp4a	4.05586160001035	8.77974713168717e-112	2.05744594283957e-107
18	ascl1a	3.25621750289225	7.21613627957393e-94	1.69102937575536e-89
18	scg2b	4.94920602183958	3.75299863547655e-88	8.79477700237574e-84
18	crhbp	2.83692108062148	1.30379213853461e-87	3.05530649744201e-83
18	cxcl12a	2.52974391100144	4.61580701253922e-86	1.08166821531844e-81
18	rtn1b	2.70582751236388	1.46899643367617e-83	3.44244624267673e-79
18	si:dkey-23i12.7	2.57497837228992	2.77932190722452e-73	6.51306295738993e-69
18	si:ch211-222l21.1	2.63138549650588	3.98789888177637e-64	9.34524223955475e-60
18	scg5	2.95499490858498	2.11191436494605e-63	4.94906012281457e-59
18	atf3	2.65746191103743	2.78288219326275e-35	6.52140613169193e-31
19	col14a1b	5.06861903090549	0	0
19	nme2a	4.49969401504158	0	0
19	slc24a2	3.51371192976767	0	0
19	opn1lw1	3.30375017902239	0	0
19	camk1gb	4.2669940855701	2.07337761448986e-243	4.85875310179553e-239
19	gnb3b	2.61860718880101	1.78680723337961e-191	4.18720407070178e-187
19	ckmt2a	2.45662793066794	2.15764251269333e-127	5.05621946424556e-123
19	ppa1a	2.34108071318746	1.69156139731182e-99	3.96400497846051e-95
19	atp1b1b	2.33429949853038	2.91043138287812e-74	6.82030490263658e-70
19	gnat2	3.46823844245132	1.0552056168706e-71	2.47276884257457e-67
19	gngt2a	5.84410257460312	2.06460223485717e-60	4.83818887716428e-56
19	arr3a	5.19973188839825	1.95739512732527e-58	4.58695974137403e-54
19	pde6c	2.2681741675575	3.36875315997583e-50	7.89433615508735e-46
19	pdcb	2.32073442349729	4.64724890979088e-49	1.08903630952039e-44
19	rcvrn3	2.47322912824176	9.56861852990319e-47	2.24231006629751e-42
19	si:ch211-207l14.1	2.61819017957227	1.77283466691685e-44	4.15446075845294e-40
19	ivns1abpa	2.28412802089913	6.45971868953903e-42	1.51377047770658e-37
19	mt-nd3	2.44025427758444	1.23176947679943e-41	2.88652859193179e-37
19	mt-co1	2.55703637371668	4.32089661478416e-41	1.01255891270852e-36
19	mt-nd4	2.55495997745319	1.12367233894379e-40	2.63321375908087e-36
20	slc3a2a	0.855080072972156	2.41169981779104e-30	5.65157735301152e-26
20	arl4aa	0.87856391209287	3.05516264546509e-30	7.15946814338289e-26
20	stra6	0.808759575952361	4.78801098532106e-29	1.12202249430014e-24
20	slc6a2	0.851283550758734	1.56752301514974e-27	3.67333343370189e-23
20	rpe65a	0.995943256178908	9.34737519758144e-27	2.19046390380123e-22
20	si:ch211-251b21.1	0.986291653434537	3.5080795389817e-25	8.22083359164972e-21
20	asip2b	0.852674369695734	3.53482075269846e-24	8.28349895187357e-20
20	rdh5	1.00012631487682	1.24376221600241e-21	2.91463237698004e-17
20	cyp27c1	0.969529121188109	1.35615257176941e-20	3.17800793668444e-16
20	si:ch211-207l14.1	1.13908815030102	6.55735990668782e-20	1.53665172053322e-15
20	asmt	0.896353309048101	4.98225959707128e-16	1.16754271397768e-11
20	gyg1b	0.867606474549707	8.0691126410841e-15	1.89091585631165e-10
20	aipl2	0.874522800475828	2.41197727339043e-14	5.65222754246313e-10
20	rdh8a	0.812001557516759	4.66266680988997e-14	1.09264934022962e-09
20	rcvrn3	0.811559357741208	2.11796829283636e-13	4.96324689743273e-09
20	rcvrnb	0.934872540157964	1.92573385308621e-10	4.51276471132223e-06
21	krt94	3.91340384086325	0	0
21	aplnra	3.251199306555	0	0
21	si:ch211-145b13.6	3.2217924529539	0	0
21	cd81b	3.16212139311578	0	0
21	ednraa	3.14981315711757	0	0
21	sox7	2.99975393425401	0	0
21	podxl	3.14215323528043	1.44058813440224e-296	3.37587423415822e-292
21	plvapa	4.92879293063376	1.82667651377233e-287	4.28063374237408e-283
21	cfd	4.55535203139413	1.44520791509309e-279	3.38670022822914e-275
21	rgs5a	3.16745126796883	2.05379367078369e-240	4.8128600881145e-236
21	clic2	3.36132446739147	1.82508114692867e-134	4.27689515971265e-130
21	polr2b	4.34302404464488	3.86916298344669e-132	9.06699653540898e-128
21	plk2b	2.98687699305773	2.44193003187429e-128	5.72241883669421e-124
21	si:ch211-1a19.3	3.38793903650487	1.16626446148434e-117	2.73302413904239e-113
21	dll4	3.16355500134608	4.42271954111272e-98	1.03642009726435e-93
21	cxcl12b	4.22137413303445	2.94505143164329e-92	6.90143352491289e-88
21	srgn	3.45508729835811	2.54762564997493e-89	5.97010594815124e-85
21	rgcc	3.96594757606447	1.02102574469609e-43	2.39267173012082e-39
21	krt18a.1	3.11008288971885	6.29607746208713e-43	1.4754227924655e-38
21	tmsb1	3.25185795796156	9.21968114858272e-37	2.16054008035887e-32
22	parietopsin.1	2.91954644876694	0	0
22	ascl1a	3.4550739724594	3.62424246350834e-181	8.49304978898545e-177
22	parietopsin	3.58040860135001	1.77767263734757e-175	4.16579805836031e-171
22	gnb3b	2.65742865043377	3.59744972308027e-125	8.43026368106631e-121
22	guca1c	2.52358254923876	2.49887526028313e-110	5.85586428494749e-106
22	ppa1a	3.46158656795465	1.62587655194132e-102	3.81007911181929e-98
22	camk1gb	2.35550361649273	1.14155712448154e-82	2.67512496551005e-78
22	rhoca	2.07910088265609	1.81650476962159e-48	4.25679727713124e-44
22	gngt2a	5.10128248078227	1.25160870945698e-40	2.9330198497415e-36
22	gnat2	2.7719916287883	3.34001998050988e-38	7.82700282232686e-34
22	insm1a	2.78847886719361	6.80277213495597e-34	1.59416162210558e-29
22	sagb	3.91004760233805	2.4702387359545e-33	5.78875745383577e-29
22	ca2	1.84714548968333	4.28367720149349e-32	1.00383691539798e-27
22	neurod1	2.52941597363311	1.07782950128963e-29	2.52578565332211e-25
22	snap25b	1.83196081349149	1.07125395028766e-27	2.5103765071041e-23
22	qdpra	2.12860751578292	4.1984490309604e-26	9.8386454591526e-22
22	tulp1a	2.13192701609395	6.98360448501927e-25	1.63653787501942e-20
22	sh3gl2a	2.07678916857412	1.0963546054685e-24	2.56919738245487e-20
22	si:ch211-237l4.6	1.93316721868885	6.58463598881333e-23	1.54304359761852e-18
22	si:ch211-207l14.1	1.80482612098318	8.4665416535325e-16	1.98404937108881e-11
23	gch1	1.20191059627484	5.5815966503637e-15	1.30799135904623e-10
23	elovl4b	1.01132930743463	1.10717049467172e-13	2.59454333721371e-09
23	arl3l2	1.02858700252483	1.509281678715e-13	3.53685068590072e-09
23	clgn	1.01915591382722	2.82451858517086e-12	6.61897685248938e-08
23	fzr1a	1.04818973711551	4.69195954286674e-12	1.09951379927539e-07
23	arl3l1	1.10473018703971	6.7003799752103e-12	1.57016704339078e-07
23	BX936337.1	1.25040791747668	2.25596768363289e-11	5.28663466982531e-07
23	rcvrn2	1.01009762133863	4.69352580600473e-11	1.09988083737915e-06
23	nrgna	1.19277080858378	5.17618010787324e-11	1.21298604647902e-06
23	pde6ga	1.16999410503446	1.12705764850509e-10	2.64114689350682e-06
23	BX004774.2	1.07698338406171	1.56708927520467e-10	3.67231700751461e-06
23	gnat1	1.10492854837253	4.39699260356218e-10	1.03039124671876e-05
23	exorh	1.10592095525325	6.93235918743633e-10	1.62452905198383e-05
23	si:ch211-245j22.3	1.1078873340133	9.05431045818092e-10	2.12178711277012e-05
23	pde6ha	1.13418865823804	1.19540171792503e-09	2.80130438578551e-05
23	ahcy	0.994558610438066	1.51084414759639e-09	3.54051217547738e-05
23	gngt1	1.11259811132343	1.58363908985594e-09	3.7110998431684e-05
23	ppdpfa	1.00405470735208	1.23828121573519e-08	0.000290178820095385
23	pde6gb	1.10086966832905	2.03449035100962e-08	0.000476762468855595
23	rcvrnb	1.13042700398651	3.80999383620706e-06	0.0892833955576763
24	mibp	2.84558343614569	3.58746918700026e-21	8.4068752928164e-17
24	creg1	2.82893926658192	1.96906299910079e-15	4.6143022320928e-11
24	si:ch211-250g4.3	2.60900366998846	5.21166941852947e-15	1.2213026115382e-10
24	si:ch211-103n10.5	2.51389477520962	9.73781803979712e-14	2.28196027944606e-09
24	rfesd	2.11678352796698	7.59448581828175e-13	1.77969180665615e-08
24	hbba1	2.17429627532811	1.19379063338874e-12	2.79752897028317e-08
24	si:ch211-5k11.8	2.17773335284576	1.6226334869883e-12	3.80247931340839e-08
24	hbaa1	1.82795203541749	1.94169052101693e-12	4.55015756695108e-08
24	hbba1.1	2.20512545486405	2.42464695548921e-12	5.68191767549343e-08
24	nt5c2l1	2.07298529327677	3.25209117020338e-12	7.62095044825461e-08
24	fth1a	1.86149251256692	2.85845711239824e-11	6.69850839719404e-07
24	jhy	1.87008407218641	7.42138726802855e-11	1.73912789238981e-06
24	gpx1a	2.35011774767207	9.35557818225109e-10	2.19238619122872e-05
24	igfbp1a	2.92395346677095	1.54019470643493e-08	0.000360929227505962
24	gp1bb	1.90650996248056	1.56782792538506e-08	0.000367404796034735
24	hbba2	1.96956666137301	2.12144664185727e-07	0.00497139806052833
24	hemgn	1.89878534352468	2.80319483449945e-07	0.006569006775166
24	zgc:163057	1.86301972732912	8.91723565733335e-06	0.20896650039395
24	TCIM	1.86124747348822	1.55831372511837e-05	0.36517523834424
24	tpd52l2b	1.96555853267519	0.000112558855213024	1
25	si:dkey-21e2.10	5.82219380069453	0	0
25	si:dkey-21e2.15	5.24122063581687	0	0
25	il4	5.12580914182757	0	0
25	si:dkey-21e2.16	4.81482169887112	0	0
25	si:dkey-21e2.8	4.6907661910089	0	0
25	il13	4.06283421322947	0	0
25	osm	3.8122349585107	0	0
25	zmp:0000001323	3.57702769588885	0	0
25	ccl34b.4	3.40590130111487	0	0
25	cldni	4.28047036904855	2.15103250897188e-295	5.0407295815247e-291
25	si:ch211-212d10.1	5.84168878922408	1.45150113144583e-290	3.40144775143017e-286
25	si:dkey-33i11.9	3.51636320512602	7.33912498968055e-229	1.71985055008174e-224
25	laptm5	4.97663329327169	2.44303224912029e-137	5.72500177258848e-133
25	si:dkey-21e2.13	4.26897381990408	1.31208615153962e-63	3.07474268751795e-59
25	tnfrsf9a	4.3062891334217	8.7226823091072e-55	2.04407337231618e-50
25	ccr9a	3.57095734357649	6.63137653189962e-54	1.55399677648536e-49
25	srgn	4.09719925301733	5.50534528229686e-38	1.29012261345345e-33
25	pfn1	4.08402070110024	3.26800224295295e-37	7.65823645613594e-33
25	nfkbiaa	3.35951856888315	2.95259653967571e-29	6.91911473107607e-25
25	CR318588.4	3.57583023904147	1.32866120499839e-14	3.11358466779323e-10
26	epcam	6.34219877265907	0	0
26	cldnb	6.10247248733594	0	0
26	si:dkey-248g15.3	5.90612589447727	0	0
26	icn2	5.36307796381744	0	0
26	si:dkey-193p11.2	5.2317279685317	0	0
26	krt97	5.08931209005467	0	0
26	zgc:193505	4.70241441332919	0	0
26	tcnbb	4.40064292963755	0	0
26	aqp3a	4.27799994992062	0	0
26	cxcl8b.1	3.84754613718636	1.91907389283688e-271	4.49715776047394e-267
26	krt5	6.85560630018364	3.24594311602703e-220	7.60654309809775e-216
26	tnfrsf11b	3.70538115743243	8.77283674787714e-168	2.05582656349753e-163
26	cfl1l	3.8872801736881	1.93955180328952e-164	4.54514569582867e-160
26	krt91	6.812972378913	1.31286315590169e-96	3.07656351954002e-92
26	anxa1a	3.87675885394661	4.05912638030576e-46	9.51215675960852e-42
26	zgc:153911	4.46766439682671	3.38935264059584e-39	7.94260897797229e-35
26	cldna	4.68340801713458	3.56549667492403e-36	8.35538490801697e-32
26	CR318588.1	5.71934346680182	1.54063829032589e-29	3.61033176954969e-25
26	icn	4.89287459306362	1.78383290239828e-19	4.18023402348013e-15
26	CR318588.4	5.40683044180561	3.07753535492854e-14	7.21189635073954e-10
