# Supplementary material for: Choice of pre-processing pipeline influences clustering quality of scRNA-seq datasets
Source: BMC Genomics. 2021 Sep 14;22:661. doi: 10.1186/s12864-021-07930-6 (PMC8439043; doi:10.1186/s12864-021-07930-6)
Supplement: Supplementary file 5 — Additional file 5. [file 12864_2021_7930_MOESM5_ESM.xlsx]

## Sheet: Additional_File_3
gene	kallisto_counts	cellranger_counts	diff_ratio
ptpn12	4	3	0.142857
phtf2.1	11	6	0.294118
CU856344.1	1	NA	NA
si:zfos-932h1.3	18	8	0.384615
mansc1	18	15	0.0909091
lrp6	5	3	0.25
dusp16	313	268	0.0774527
crebl2	1254	1162	0.0380795
gpr19	132	152	-0.0704225
tbk1	362	392	-0.0397878
eps8a	1746	1880	-0.0369553
ptpro	9	NA	NA
ptpro.1	24	11	0.371429
RERG	4	3	0.142857
si:ch73-252i11.1	19	21	-0.05
CABZ01085275.1	3	NA	NA
msgn1	16	15	0.0322581
si:ch211-51e12.7	2024	2108	-0.0203291
mrps10	904	1027	-0.0636976
tulp4a	45	7	0.730769
tmem181	134	104	0.12605
dynlt1	377	323	0.0771429
rpl18a	51235	58851	-0.0691823
BX890562.3	2	1	0.333333
pthlha	141	144	-0.0105263
xpot	300	295	0.00840336
rtcb	529	561	-0.0293578
fbxo7	599	662	-0.0499603
CU855889.2	75	65	0.0714286
ost4	4843	5010	-0.0169492
agbl5	195	186	0.023622
tmem214	662	731	-0.0495334
mapre3b	2595	2745	-0.0280899
dpysl5b	261	240	0.0419162
sobpb	9	5	0.285714
si:ch211-152c2.3	14754	15839	-0.0354656
crybg1b	47	47	0
atp23	351	375	-0.0330579
rpap3	372	673	-0.288038
naga	473	324	0.186951
ENSDARG00000103102.2	124	NA	NA
mtpn	5026	6029	-0.0907282
si:ch211-117i20.2	26	23	0.0612245
chrm2a	11	10	0.047619
ptn	677	602	0.0586396
CABZ01068469.1	12	10	0.0909091
zmp:0000000711	250	238	0.0245902
slc38a4	440	335	0.135484
AL929171.1	4	NA	NA
slc38a2	2545	2729	-0.0348881
scaf11	316	321	-0.00784929
arid2	146	130	0.057971
CR847994.1	272	233	0.0772277
gas2l3	82	50	0.242424
fgfr1op2	592	574	0.0154374
tm7sf3	405	400	0.00621118
med21	1070	1161	-0.0407889
pmpcb	1565	1894	-0.0951142
dnajc2	751	206	0.569488
nudt4b	10	10	0
ube2nb	689	725	-0.0254597
mrpl42	1075	1240	-0.0712743
pwp1	543	434	0.111566
CU571163.1	11	13	-0.0833333
ano6	106	55	0.31677
FAR2	142	36	0.595506
cpsf6	1460	1411	0.0170672
yeats4	622	678	-0.0430769
kcnc2	147	136	0.0388693
frs2a	15	10	0.2
si:ch73-278m9.1	34	34	0
cmah	9	5	0.285714
glipr1a	37	31	0.0882353
krr1	157	168	-0.0338462
phlda1	178	169	0.0259366
nap1l1	2930	2809	0.0210838
OSBPL8	103	104	-0.00483092
zdhhc17	114	106	0.0363636
csrp2	3307	2839	0.0761471
e2f7	46	45	0.010989
cog5	123	90	0.15493
gpr22a	61	54	0.0608696
dus4l	222	237	-0.0326797
bcap29	56	48	0.0769231
slco1c1	39	42	-0.037037
pde3a	6	NA	NA
aebp2	1053	1086	-0.0154278
plekha5	172	183	-0.0309859
CABZ01085700.1	6	4	0.2
fgd4b	79	25	0.519231
pik3cg	38	34	0.0555556
nampta	41	25	0.242424
sypl1	5	3	0.25
CU928083.1	9	4	0.384615
atxn7l1	6	6	0
znf800b	40	41	-0.0123457
grm8a	1	2	-0.333333
si:dkey-61f9.1.1	4	NA	NA
gpr37b	7	7	0
waslb	2117	1914	0.0503597
lmod2b	3	3	0
asb15b	2	NA	NA
CR293509.1	442	513	-0.0743455
smkr1	75	78	-0.0196078
cd9b	500	478	0.0224949
ano2b	977	566	0.266364
CU468826.1	5	NA	NA
ntf3	108	109	-0.00460829
tbc1d30	32	25	0.122807
gnsa	1776	1838	-0.0171555
zgc:194209	6	4	0.2
rassf3	31	19	0.24
FP236161.1	0	NA	NA
CABZ01020840.1	967	1025	-0.0291165
DGKI	4	NA	NA
creb3l2	312	304	0.012987
ssbp1	1037	1119	-0.0380334
si:ch211-258f14.2	128	131	-0.011583
zgc:162331	172	165	0.0207715
slc13a4	349	353	-0.00569801
coa6	3659	4150	-0.0628762
ptprz1b	174	180	-0.0169492
ndufa5	7764	8438	-0.0415998
CU468917.1	191	119	0.232258
CU468915.1	387	231	0.252427
strip2	61	36	0.257732
ahcyl2b	604	584	0.016835
tmem209	40	24	0.25
tigarb	228	239	-0.0235546
rad51ap1	13	16	-0.103448
ada2b	38	26	0.1875
atp6v1e1b	6567	6955	-0.028694
si:ch211-214j24.14	23	28	-0.0980392
ccdc167	383	426	-0.053152
snap91b	1564	1346	0.0749141
si:ch211-214j24.15	34	NA	NA
si:ch211-214j24.10	9508	9930	-0.0217101
osgep	461	369	0.110843
apex1	1372	1469	-0.0341429
zgc:113263	305	492	-0.23463
si:dkey-14d8.1	52	75	-0.181102
selenoo2	53	52	0.00952381
si:dkey-14d8.20	126	123	0.0120482
BX324164.1	27	NA	NA
BX324164.4	256	817	-0.522833
si:dkey-14d8.22	11	13	-0.0833333
BX324164.3	115	138	-0.0909091
mapk11	359	380	-0.0284168
mapk12b	24	24	0
si:dkey-14d8.7	23	NA	NA
vegfab	105	99	0.0294118
mrps18a	534	568	-0.030853
rsph9	55	60	-0.0434783
tmem63a	35	37	-0.0277778
pou3f2a	21	16	0.135135
faxca	52	53	-0.00952381
ccnc	267	280	-0.023766
ngs	4	NA	NA
pgm3	132	135	-0.011236
si:ch73-352p4.8	274	62	0.630952
foxm1	101	3	0.942308
si:ch73-352p4.5	4	5	-0.111111
pex26	472	516	-0.0445344
usp18	23	24	-0.0212766
lyrm5a	558	806	-0.181818
slc5a8	14	NA	NA
utp20	34	44	-0.128205
arl1	1489	1604	-0.0371807
tfec	12	11	0.0434783
MDFIC	264	242	0.0434783
CR356233.1	19	23	-0.0952381
foxp2	56	54	0.0181818
si:dkey-112e7.2	2229	2363	-0.0291812
gpr85	91	91	0
tmem168a	3	NA	NA
ifrd1	7024	7544	-0.0356947
dock4b	261	247	0.0275591
lrrn3b	3	2	0.2
CR354372.1	7	6	0.0769231
tnni4a	96	NA	NA
cald1a	659	673	-0.0105105
tnnt2e	81	6	0.862069
BX649411.2	458	340	0.14787
BX649411.1	14	54	-0.588235
lta4h	205	207	-0.00485437
elk3	39	29	0.147059
BX649411.3	2	NA	NA
cdk17	16	10	0.230769
si:ch1073-67j19.1	8	10	-0.111111
si:ch1073-67j19.2	78	NA	NA
phyh	1551	1623	-0.0226843
ucmaa	371	391	-0.0262467
mcm10	5	3	0.25
nudt5	827	886	-0.0344425
cdc123	781	512	0.208043
ccdc3a	23	6	0.586207
optn	569	552	0.015165
si:ch211-240l19.5	32	11	0.488372
wnk1b	255	263	-0.015444
ninj2	23	20	0.0697674
ERC1	135	103	0.134454
wnt5b	8	7	0.0666667
fbxl14b	320	309	0.0174881
adipor2	2603	2704	-0.0190315
BX842699.1	3	1	0.5
ttll12	158	123	0.124555
pnpla3	28	23	0.0980392
sult4a1	2139	2245	-0.0241788
mpped1	35	32	0.0447761
scube1	230	13	0.893004
samm50l	419	451	-0.0367816
aldh1l2	14	12	0.0769231
si:dkey-48p11.3	137	89	0.212389
slc41a2b	36	16	0.384615
chst11	20	11	0.290323
nfyba	2341	2543	-0.0413595
hcfc2	10	5	0.333333
avpr1ab	243	21	0.840909
srgap1b	52	48	0.04
C4H12orf66	232	108	0.364706
ipo8	126	128	-0.00787402
tmtc1	643	217	0.495349
zgc:55888	5	4	0.111111
lmf2b	34	33	0.0149254
kitlgb	1	2	-0.333333
lsm8	1597	1744	-0.0439988
shank3b	14	10	0.166667
cdnf	75	5	0.875
hspa14	435	504	-0.0734824
dclre1c	108	61	0.278107
meig1	7190	7589	-0.0269978
tmem243b	646	656	-0.00768049
BX901962.2	72	57	0.116279
BX901962.3	22	21	0.0232558
dmtf1	64	73	-0.0656934
ELAPOR2	995	1006	-0.00549725
BX901962.4	1	NA	NA
tspan9b	132	99	0.142857
mical3b	102	104	-0.00970874
svopl	2	NA	NA
si:dkeyp-27e10.3	26	13	0.333333
parp12b	159	169	-0.0304878
ttc41	13	NA	NA
hsp90b1	5000	5286	-0.0278048
glt8d2	160	48	0.538462
fbxo18	129	78	0.246377
si:dkey-22l11.6	55	599	-0.831804
sbf1	816	415	0.325751
naf1	107	121	-0.0614035
ccdc136b	130	72	0.287129
flncb	6	4	0.2
kcnd2	113	82	0.158974
tspan12	16	17	-0.030303
ing3	427	394	0.0401949
cped1	2	NA	NA
BX897748.1	2	NA	NA
wnt16	10	10	0
stab2	105	100	0.0243902
CR383662.2	4	NA	NA
CR383662.8	2	2	0
CR383662.6	26	NA	NA
CR383662.3	7	5	0.166667
ppfibp1a	28	19	0.191489
syt10	219	208	0.0257611
si:ch211-161n3.5	16	NA	NA
si:ch211-161n3.4	2	3	-0.2
si:ch211-161n3.3	29	21	0.16
tmtc2a	1225	1315	-0.0354331
mettl25	75	85	-0.0625
ccdc59	227	334	-0.190731
si:dkey-21h14.8	33	6	0.692308
prmt8b	2	77	-0.949367
tspan11	68	16	0.619048
sema3aa	24	28	-0.0769231
pcloa	545	487	0.0562016
ankrd16	25	27	-0.0384615
gdi2	4973	5220	-0.0242323
asb13a.1	102	106	-0.0192308
asb13a.2	7	8	-0.0666667
net1	451	445	0.00669643
ENSDARG00000081841.3	3	NA	NA
BX465862.4	20	17	0.0810811
mkln1	529	540	-0.01029
podxl	398	297	0.145324
BX465862.3	15	NA	NA
BX465862.2	2	5	-0.428571
BX649350.2	2	2	0
BX649350.1	2	NA	NA
cyb5r3	239	256	-0.0343434
btbd11a	12	10	0.0909091
BX005210.1	66	28	0.404255
cry1a	2895	2965	-0.0119454
tnnt2c	57	2	0.932203
si:dkey-222f8.3	400	435	-0.0419162
braf	90	89	0.00558659
mrps33	1149	1232	-0.0348593
tmem178b	665	454	0.188561
CR792454.1	6	NA	NA
cnot4b	206	205	0.00243309
mkrn1	1859	1898	-0.0103806
tmem121b	344	2	0.988439
il17ra1a	82	65	0.115646
rergla	6090	6215	-0.0101585
arhgef39	375	73	0.674107
lmo3	1053	1076	-0.0108032
mgst1.1	124	252	-0.340426
mgst1.2	786	927	-0.0823117
dera	72	68	0.0285714
helb	27	25	0.0384615
irak3	243	196	0.107062
b2m	12978	14244	-0.0465065
hmga2	9	6	0.2
BX119963.4	80	72	0.0526316
msrb3	1704	1812	-0.0307167
lemd3	61	33	0.297872
wif1	38	36	0.027027
vhll	47	44	0.032967
tmbim4	3313	3462	-0.0219926
si:dkey-6a5.3	2	NA	NA
BX119963.2	7	9	-0.125
BX119963.1	14	7	0.333333
grip1	98	72	0.152941
BX470116.1	228	20	0.83871
cand1	328	335	-0.0105581
dyrk2	325	345	-0.0298507
si:ch211-266a5.12	6	8	-0.142857
mdm1	25	20	0.111111
calua	605	599	0.00498339
opn1sw1	10	11	-0.047619
tnpo3	296	314	-0.0295082
irf5	23	22	0.0222222
ccdc87	8	7	0.0666667
pnpla8	301	299	0.00333333
si:dkeyp-81f3.4	124	137	-0.0498084
nrcama	93	87	0.0333333
cntn1b	49	32	0.209877
pdzrn4	45	36	0.111111
gxylt1b	9	10	-0.0526316
pphln1	396	407	-0.0136986
yaf2	1204	1192	0.00500835
zcrb1	455	484	-0.0308839
prickle1b	152	119	0.121771
CU469420.1	8	12	-0.2
CU469420.3	1	4	-0.6
CU469420.2	2	NA	NA
CU469420.4	2	5	-0.428571
pus7l	32	25	0.122807
twf1b	347	365	-0.0252809
nell2b	830	836	-0.00360144
prl2	2	NA	NA
nuak1a	24	24	0
BX571705.1	3	3	0
plxnb2a	105	124	-0.0829694
plxnb2a.1	5	3	0.25
abcc9	6	NA	NA
BX571719.2	3	NA	NA
cmasa	217	163	0.142105
BX571719.1	68	NA	NA
shisal1a	22	12	0.294118
si:dkey-14k9.3	3	4	-0.142857
akr1b1.1	341	300	0.0639626
akr1b1.2	21	1295	-0.968085
prdm4	7	12	-0.263158
psmc2	1315	1425	-0.040146
slc26a5	1075	1090	-0.00692841
tspan33a	239	254	-0.030426
smo	204	132	0.214286
cax1	9	6	0.2
klhdc10	54	47	0.0693069
zc3hc1	279	293	-0.0244755
ube2h	1049	1126	-0.0354023
dre-mir-183	1	NA	NA
dre-mir-182	3	NA	NA
nrf1	475	272	0.271754
AL590150.2	171	19	0.8
plxna4	101	108	-0.0334928
chchd3a	804	883	-0.0468287
exoc4	63	44	0.17757
lrguk	34	24	0.172414
col7a1l	2	NA	NA
si:dkey-117n7.5	8	8	0
copg2	667	680	-0.00965108
mest	671	716	-0.0324441
CR749763.5	23	16	0.179487
CR749763.3	2	NA	NA
CR749763.1	5	3	0.25
atp2b1a	2052	1984	0.0168484
si:dkeyp-38g8.5	10	65	-0.733333
epyc	258	50	0.675325
kera	143	141	0.00704225
lum	34	20	0.259259
dcn	1535	1346	0.0656022
wu:fc23c09	13	10	0.130435
btg1	51871	51663	0.002009
caprin2	7	6	0.0769231
sinhcaf	961	1071	-0.0541339
dennd5b	436	404	0.0380952
pkp2	35	34	0.0144928
tcp11l2	865	932	-0.0372844
STMP1	9900	10574	-0.0329198
golt1ba	145	147	-0.00684932
spx	15	16	-0.0322581
ldhba	30279	32280	-0.0319858
slc25a3a	10210	10706	-0.0237139
tmpoa	456	464	-0.00869565
strap	1571	1688	-0.0359006
etnk1	5132	5334	-0.0193006
sox5	22	15	0.189189
casc1	21	15	0.166667
lrmp	701	591	0.0851393
bcat1	1761	1837	-0.0211228
igf1	78	70	0.0540541
nup37	553	226	0.419769
parpbp	11	8	0.157895
th2	8	5	0.230769
pah	18	18	0
ascl1a	1043	1116	-0.0338119
recql	1375	63	0.912378
itfg2	181	197	-0.042328
nrip2	261	46	0.700326
klhl42	32	31	0.015873
cwf19l1	104	112	-0.037037
washc3	242	236	0.0125523
dram1	84	27	0.513514
gnptab	122	81	0.20197
chpt1	201	218	-0.0405728
mybpc1	177	176	0.00283286
BX890572.1	2	NA	NA
CT868708.1	8	4	0.333333
dnajb9b	103	106	-0.0143541
apaf1	39	32	0.0985915
anks1b	757	567	0.143505
uhrf1bp1l	363	361	0.00276243
plxnc1	205	40	0.673469
cradd	89	84	0.0289017
BX649398.2	19	16	0.0857143
socs2	25	20	0.111111
ncaph2	82	24	0.54717
sco2	3	291	-0.979592
BX649398.3	1	NA	NA
si:dkey-202b22.6	11	12	-0.0434783
rint1	32	29	0.0491803
BX649398.1	2	0	1
cdkn1ba	121	107	0.0614035
CDPF1	1464	1634	-0.0548741
pparaa	31	19	0.24
dre-let-7b	3	NA	NA
dre-let-7a-3	4	3	0.142857
wnt7ba	10	10	0
atxn10	2	NA	NA
def6c	9	8	0.0588235
slc26a4	3	NA	NA
slc26a3.1	3	NA	NA
cbll1	184	131	0.168254
bik	62	53	0.0782609
mcat.1	32	43	-0.146667
rap1b	4206	3536	0.0865409
BX649534.1	4	NA	NA
si:dkey-31f5.8	70	69	0.00719424
impdh1b	7433	4754	0.219824
si:dkey-31f5.11	29	21	0.16
lepb	3	NA	NA
snd1	1090	1109	-0.00864029
lrrc4.1	135	126	0.0344828
hgfa	28	28	0
cacna2d1a	112	60	0.302326
BX323820.1	98	53	0.298013
drd4-rs	80	3	0.927711
zgc:193726	7	10	-0.176471
atp6v1f	2167	1485	0.186747
lamtor4	1132	1287	-0.0640761
gcc1	41	30	0.15493
dennd6b	37	40	-0.038961
ppp6r2a	241	227	0.0299145
fam3c	757	759	-0.00131926
si:dkey-159a18.1	13	10	0.130435
cep83	357	36	0.816794
lrrc17	69	64	0.037594
sinup	12	13	-0.04
ccdc146	75	70	0.0344828
fgl2a	307	323	-0.0253968
gsap	11	7	0.222222
stk38l	274	256	0.0339623
cacna2d4a	101	96	0.0253807
lrtm2a	19	5	0.583333
cacna2d4a.1	19	12	0.225806
dcp1b	235	231	0.00858369
cacna1c	35	19	0.296296
napepld	762	816	-0.0342205
ints13	245	241	0.00823045
rassf8b	392	382	0.0129199
zmp:0000000650	2	NA	NA
BX248410.4	5	NA	NA
nav3	34	20	0.259259
syt1a	3368	3373	-0.00074173
pawr	342	309	0.0506912
ppp1r12a	906	668	0.151207
BX569790.3	4	NA	NA
rps16	47334	53098	-0.0573921
BX569790.2	16	NA	NA
myf5	11	11	0
BX537156.1	7	NA	NA
lin7a	632	633	-0.000790514
acss3	236	134	0.275676
ppfia2	29	3	0.8125
BX537308.1	3	NA	NA
BX537162.1	251	15	0.887218
llph	727	806	-0.0515329
hcls1	95	99	-0.0206186
golgb1	666	634	0.0246154
guca1a	5360	5542	-0.0166942
orc5	52	20	0.444444
lhfpl3	629	623	0.00479233
kmt2e	526	556	-0.0277264
ndufb2	9006	9469	-0.0250609
kdm7aa	702	651	0.037694
BX537168.1	14	NA	NA
sema3c	1	NA	NA
cd36	17	21	-0.105263
gnai1	1249	1291	-0.0165354
nup107	189	196	-0.0181818
magi2a	21	17	0.105263
slc35e3	21	4	0.68
AL935183.1	207	8	0.925581
mdm2	1378	1398	-0.00720461
trhde.2	10	30	-0.5
trhde.2.1	76	98	-0.126437
cpm	122	79	0.21393
usp6nl	445	441	0.00451467
celf2	1727	1550	0.0540128
gata3	83	87	-0.0235294
taf3	433	458	-0.0280584
atp5f1c	9546	9417	0.00680272
kin	318	386	-0.0965909
itih2	2	NA	NA
itih5	7	5	0.166667
tmem110l	89	96	-0.0378378
sfmbt2	36	23	0.220339
prkcq	427	396	0.0376671
pfkfb3	978	945	0.0171607
rbm17	303	318	-0.0241546
il15ra	17	17	0
acot14	4	3	0.142857
acot15	148	162	-0.0451613
acot16	2	NA	NA
acot17	46	NA	NA
acot18	212	223	-0.0252874
lamb1b	57	37	0.212766
tmcc3	1306	1384	-0.0289963
ndufa12	6949	7774	-0.0560348
nr2c1	187	164	0.0655271
fgd6	96	49	0.324138
vezt	23	20	0.0697674
metap2a	44	27	0.239437
CT573048.1	15	NA	NA
usp44	395	408	-0.0161893
si:ch211-265o23.1	21	2	0.826087
SCYL2	271	179	0.204444
si:ch211-244b2.3	50	50	0
si:ch211-244b2.4	28	29	-0.0175439
BX957270.1	64	NA	NA
st8sia1	1589	482	0.534524
CU137645.2	3	NA	NA
iqsec3a	436	271	0.23338
slc6a1l	567	21	0.928571
creld2	190	194	-0.0104167
alg12	369	412	-0.0550576
zbed4	240	241	-0.002079
brd1a	129	89	0.183486
tafa5a	513	509	0.00391389
tbc1d22a	201	198	0.0075188
cerk	24	9	0.454545
gramd4a	139	127	0.0451128
celsr1a	249	98	0.435159
trmu	64	35	0.292929
si:ch73-263o4.4	226	62	0.569444
tprkb	59	734	-0.851198
alg10	4	3	0.142857
znf1041	17	19	-0.0555556
znf1067	2	NA	NA
znf1059	71	3	0.918919
BX088538.1	9	8	0.0588235
zgc:174315	25	15	0.25
si:dkey-23a23.3	36	24	0.2
si:dkey-23a23.2	201	149	0.148571
CR388132.2	416	13	0.939394
CR382372.1	2113	2404	-0.0644233
CR847895.1	6	7	-0.0769231
znf1140	4	NA	NA
si:ch211-214c20.1.1	156	45	0.552239
znf1119	51	6	0.789474
BX530097.1	3	3	0
znf1121	8	7	0.0666667
znf1111	13	7	0.3
znf1128	3	10	-0.538462
si:rp71-7l19.2	257	NA	NA
BX323560.1	213	NA	NA
si:ch211-22k7.9	8	7	0.0666667
si:dkey-265e15.2	6	6	0
CR936249.1	5	NA	NA
znf1083	5	NA	NA
si:dkey-199m13.7	21	12	0.272727
CR383668.2	418	26	0.882883
CR383668.1	5	NA	NA
znf1114	8	5	0.230769
si:dkey-199m13.5	11	13	-0.0833333
zgc:172014	7	7	0
si:dkey-11n14.1	20	3	0.73913
si:dkey-47k16.4	4	NA	NA
BX649620.1	169	14	0.846995
BX571711.22	5	NA	NA
si:dkey-43f9.4	123	44	0.473054
si:ch211-127b6.2	122	NA	NA
si:dkey-19c16.12	97	NA	NA
si:dkey-16p6.1	10	3	0.538462
si:dkey-72l17.5	9	NA	NA
si:dkey-72l17.6	12	3	0.6
zgc:174698	9	13	-0.181818
si:dkey-265e7.1	19	NA	NA
znf1042	2	NA	NA
BX324003.1	32	NA	NA
BX324003.2	5	4	0.111111
si:dkey-26h11.2	4	3	0.142857
znf1112	38	3	0.853659
si:ch211-162i8.4	2	NA	NA
si:dkey-247i3.6	45	23	0.323529
si:dkey-247i3.5	41	6	0.744681
znf1055	3	3	0
znf1090	8	6	0.142857
si:dkey-247i3.1	2	2	0
si:dkey-84h14.2	3	NA	NA
si:dkey-84h14.1	735	8	0.978466
si:ch211-197f20.1	28	NA	NA
znf1026	16	16	0
si:dkey-28i19.3	61	NA	NA
si:ch211-246b8.5	197	6	0.940887
si:ch211-246b8.1	103	2	0.961905
si:ch211-246b8.2	214	23	0.805907
si:ch211-237a4.2	18	NA	NA
si:dkey-146m20.13	3	NA	NA
CR388228.1	2	NA	NA
si:dkey-279j5.1	268	4	0.970588
si:dkey-269p2.1	42	NA	NA
si:ch211-276i6.1	23	NA	NA
CR847906.1	704	9	0.974755
si:dkeyp-4c4.2	139	54	0.440415
zgc:174653	9	7	0.125
si:dkey-176f19.7	6	3	0.333333
si:dkey-176f19.4	4	3	0.142857
znf1125	6	3	0.333333
znf1109	18	8	0.384615
znf1116	15	12	0.111111
BX649453.1	50	48	0.0204082
BX537137.3	224	30	0.76378
si:dkeyp-87d1.1	2	NA	NA
si:dkey-3p4.7	15	18	-0.0909091
znf973	28	NA	NA
si:ch73-134f24.1	10	8	0.111111
si:dkeyp-86c4.1	77	6	0.855422
znf1102	23	34	-0.192982
si:dkey-3p4.1	3	3	0
si:dkey-207l24.2	105	91	0.0714286
si:ch211-271g18.1	31	5	0.722222
si:dkeyp-82b4.2	183	NA	NA
CR759843.2	206	82	0.430556
znf1016	22	4	0.692308
si:ch211-229l10.4	51	6	0.789474
si:ch211-209n20.3	620	66	0.80758
znf1092	7	9	-0.125
si:ch211-209n20.59	9	NA	NA
BX324212.1	4	NA	NA
si:dkey-59l11.10	5	3	0.25
znf997	44	NA	NA
si:dkey-66k12.3	3	NA	NA
znf977	25	38	-0.206349
si:dkey-122c11.8	53	4	0.859649
si:ch211-22k7.9.1	20	12	0.25
si:dkey-156k2.4	3	NA	NA
BX950868.1	10	NA	NA
CR749167.2	238	92	0.442424
si:ch211-215p11.1	5	5	0
si:ch211-238e22.8	1	NA	NA
znf995	55	2	0.929825
si:dkey-22h13.2	13	2	0.733333
si:ch211-218h8.1	32	NA	NA
si:ch211-218h8.3	11	NA	NA
BX901907.1	3	4	-0.142857
BX901907.4	9	29	-0.526316
BX901907.2	3	3	0
si:dkey-57c22.1	3	7	-0.4
zgc:174698.2	1	NA	NA
si:dkey-207m2.4	100	7	0.869159
si:dkey-285e18.2	2	NA	NA
znf1136	60	8	0.764706
BX571664.1	104	100	0.0196078
si:dkeyp-82h4.1	166	8	0.908046
znf1062	15	8	0.304348
si:ch211-73m21.1	10	5	0.333333
si:ch211-181p13.2	5	NA	NA
si:dkey-16p19.8	18	13	0.16129
BX088603.2	14	3	0.647059
znf1094	91	31	0.491803
si:dkeyp-44d3.5	5	NA	NA
znf1049	3	3	0
si:dkey-237m9.1	7	5	0.166667
CR854899.1	7	NA	NA
si:ch211-142b24.8	13	31	-0.409091
zgc:174696	7	8	-0.0666667
znf1060	7	2	0.555556
CR854948.1	3	NA	NA
znf1148	22	8	0.466667
si:ch211-76m11.8	616	43	0.869499
znf1118	2	2	0
BX511066.2	3	NA	NA
si:ch211-59d8.2	108	4	0.928571
si:ch211-59d8.3	23	1	0.916667
si:dkey-16p6.1.3	2	7	-0.555556
znf1053	3	5	-0.25
si:dkey-54j5.2	4	6	-0.2
znf1072	6	8	-0.142857
znf1137	39	NA	NA
si:ch211-76m11.5	4	2	0.333333
si:dkey-29j8.1	254	NA	NA
si:dkeyp-53e4.1	2	2	0
si:dkey-29j8.2	17	16	0.030303
BX927253.2	55	3	0.896552
BX927253.3	14	14	0
BX927253.1	279	NA	NA
si:dkeyp-53e4.4	478	40	0.84556
si:dkey-29p23.2	17	34	-0.333333
si:dkey-29p23.1	1545	50	0.937304
zgc:173705	10	8	0.111111
si:ch211-226o13.1	14	1	0.866667
si:dkey-261p22.1	166	9	0.897143
znf1104	12	NA	NA
si:dkeyp-100h4.1	2	NA	NA
si:dkey-7j22.1	3	4	-0.142857
si:dkey-7j22.2	37	45	-0.097561
znf1115	4	5	-0.111111
si:dkey-16p6.1.4	5	NA	NA
znf1137.1	13	14	-0.037037
BX649307.1	4	6	-0.2
si:dkey-51d8.1	5	NA	NA
si:ch211-227e10.6	35	NA	NA
si:dkey-51d8.3	30	4	0.764706
si:dkey-51d8.6	46	32	0.179487
BX649516.2	11	8	0.157895
si:dkey-51d8.9	102	51	0.333333
BX649516.4	3	14	-0.647059
znf1021	4	NA	NA
znf1115.1	5	5	0
znf1138	4	NA	NA
si:ch211-162i8.5	23	43	-0.30303
si:dkey-16p6.1.5	6	3	0.333333
si:ch211-162i8.4.1	10	9	0.0526316
BX649518.1	25	NA	NA
si:ch211-162i8.7	5	NA	NA
BX649399.1	19	NA	NA
znf1038	2	NA	NA
BX927193.2	11	NA	NA
BX927164.1	0	NA	NA
BX927336.3	40	46	-0.0697674
BX927336.1	275	69	0.598837
si:dkey-26m3.3	21	12	0.272727
si:ch211-215p11.1.1	4	2	0.333333
si:dkey-31n13.4	1	NA	NA
crestin	162	NA	NA
znf1122	2	2	0
si:dkey-124l13.1	267	0	1
BX324142.1	240	16	0.875
znf1040	244	15	0.88417
si:ch211-196f19.1	39	NA	NA
si:ch211-196h24.1	33	8	0.609756
si:dkey-28k24.2	13	NA	NA
znf1063	7	8	-0.0666667
znf1020	20	14	0.176471
znf1113	8	NA	NA
si:ch211-234c11.2	4	NA	NA
si:ch211-234c11.3	26	14	0.3
znf1036	8	3	0.454545
si:dkey-5i16.5.1	8	6	0.142857
si:dkey-159n16.2	119	31	0.586667
BX927318.1	1	NA	NA
znf1057	3	NA	NA
znf974	1	NA	NA
BX465205.2	18	NA	NA
si:ch211-197e7.1	4	NA	NA
zgc:173709	187	40	0.647577
si:dkey-16p19.5.2	49	63	-0.125
CR356227.1	10	NA	NA
si:ch211-152l15.2	124	NA	NA
si:dkey-16p6.1.7	2	NA	NA
znf1066	3	5	-0.25
si:dkey-156k2.7	16	NA	NA
BX663613.1	2	3	-0.2
znf977.1	5	NA	NA
BX855590.1	3	NA	NA
si:ch211-245n8.4	14	9	0.217391
si:ch211-208f21.2	13	20	-0.212121
si:ch211-208f21.3	5	NA	NA
znf1026.1	9	5	0.285714
znf1141	11	10	0.047619
BX005380.1	38	NA	NA
si:dkeyp-82b4.3	3	NA	NA
si:dkey-165e24.1	86	NA	NA
BX321870.1	1	NA	NA
si:dkey-22a18.2	40	3	0.860465
znf1034	53	15	0.558824
si:dkey-16b10.2	2	NA	NA
zgc:173705.2	5	6	-0.0909091
si:dkeyp-107f9.4	10	NA	NA
si:dkey-78o7.3	9	9	0
BX640584.1	63	5	0.852941
BX640547.1	17	96	-0.699115
BX571954.1	29	NA	NA
si:dkey-201g16.1	4	4	0
si:ch211-171l17.14	19	NA	NA
si:ch211-207e19.2	3	3	0
si:dkey-250k10.1	240	5	0.959184
BX571843.1	49	NA	NA
si:dkey-250k10.4	25	3	0.785714
BX511078.2	4	NA	NA
CR388042.1	10	6	0.25
si:ch211-249c2.1	2	1	0.333333
BX936303.2	102	NA	NA
znf995.1	22	6	0.571429
BX936303.1	15	NA	NA
si:ch211-223g7.6.1	246	11	0.914397
zgc:174944	7	NA	NA
si:ch211-223g7.2	12	NA	NA
si:ch211-227e10.3	269	17	0.881119
si:ch211-227e10.1	147	NA	NA
CR388413.1	2	NA	NA
CR388413.4	2	NA	NA
CR388413.2	28	NA	NA
si:dkey-56m15.2	27	NA	NA
BX005245.1	61	54	0.0608696
BX465836.1	230	82	0.474359
si:dkey-191j3.2	235	2	0.983122
BX546503.1	71	NA	NA
si:dkey-157e10.6	16	NA	NA
CT027586.1	11	NA	NA
CR762475.1	65	NA	NA
CR762475.2	2	NA	NA
CR762475.4	11	NA	NA
znf1074	4	5	-0.111111
CU278559.1	96	6	0.882353
CT583728.3	313	8	0.950156
CT583728.27	77	NA	NA
znf1133	72	33	0.371429
znf986	3	10	-0.538462
si:dkey-16p6.1.8	4	NA	NA
si:ch211-207e19.15	4	5	-0.111111
znf972	4	8	-0.333333
CT025669.1	76	20	0.583333
zgc:174275	37	7	0.681818
si:ch211-237a4.2.1	165	NA	NA
si:dkey-41c6.3	2	NA	NA
BX649355.1	30	23	0.132075
si:dkey-269o24.6	25	8	0.515152
BX957361.1	3	3	0
znf999	13	8	0.238095
si:ch211-238e22.7	2	NA	NA
si:ch211-238e22.5	34	NA	NA
si:ch211-238e22.4	1	0	1
BX890548.1	207	156	0.140496
zgc:194906	113	6	0.89916
BX511018.2	6	NA	NA
znf1069	6	NA	NA
si:dkey-40j3.3	6	NA	NA
zgc:174703	3	NA	NA
il17ra2	35	22	0.22807
FP236354.1	3	NA	NA
zgc:174314	6	9	-0.2
znf1097	1	3	-0.5
si:dkey-57k17.1	63	8	0.774648
si:dkey-16p6.1.9	10	NA	NA
si:ch211-196f19.1.1	249	NA	NA
CR388095.1	12	7	0.263158
si:dkey-28i19.1	16	1	0.882353
BX469910.1	40	NA	NA
si:ch211-64i20.3.1	3	NA	NA
BX469910.2	26	NA	NA
znf1132	36	NA	NA
znf993	6	2	0.5
BX927122.2	30	NA	NA
si:dkey-105i14.1	3	NA	NA
znf1050	13	16	-0.103448
si:ch211-241n15.3	1	NA	NA
znf1068	2	NA	NA
si:dkey-16p6.1.10	3	NA	NA
CR388052.1	3	NA	NA
CR388052.3	4	NA	NA
si:ch211-178j18.4	23	8	0.483871
CU138542.1	3	NA	NA
si:dkey-248e17.5	4	NA	NA
si:dkey-51d8.1.1	3	NA	NA
znf1121.1	4	NA	NA
znf1130	11	15	-0.153846
si:dkey-16p6.1.11	6	NA	NA
si:dkey-211i20.2	20	5	0.6
si:dkey-254e13.6	2	NA	NA
CR388363.2	30	NA	NA
si:dkey-82i20.2	9	25	-0.470588
CR854965.2	161	NA	NA
BX000981.5	11	NA	NA
BX000981.1	11	NA	NA
znf1129	2	NA	NA
znf1104.1	8	4	0.333333
znf1082	8	NA	NA
znf1077	5	4	0.111111
CABZ01038376.1	3	NA	NA
si:dkey-16p6.1.12	66	4	0.885714
si:dkey-146c18.5	3	2	0.2
znf1056	3	NA	NA
si:dkey-146c18.2	3	1	0.5
CT990567.1	8	NA	NA
CT990567.2	61	5	0.848485
si:dkeyp-35e5.9	4	2	0.333333
si:dkeyp-35e5.5	1	3	-0.5
BX294383.2	6	NA	NA
znf1079	21	16	0.135135
BX294383.1	7	NA	NA
si:dkey-165b20.3	7	NA	NA
si:dkey-51d8.1.2	12	NA	NA
si:dkey-28k24.2.1	29	15	0.318182
znf1131	14	19	-0.151515
CR927050.1	7	NA	NA
CR927050.2	20	32	-0.230769
CR450780.1	83	1	0.97619
CR450780.3	6	22	-0.571429
si:ch211-258f1.3	8	4	0.333333
si:dkey-16p6.1.13	9	3	0.5
znf1048	8	19	-0.407407
si:dkey-92j16.2	4	5	-0.111111
BX901974.3	21	NA	NA
BX901974.1	8	4	0.333333
si:dkey-179k24.1	36	NA	NA
znf1091	3	4	-0.142857
si:dkey-179k24.5	3	NA	NA
BX914205.2	7	4	0.272727
si:dkey-220o21.3	3	NA	NA
CT956002.2	9143	405	0.915165
znf1147	2	7	-0.555556
si:ch211-223a21.1	78	11	0.752809
znf1105	8	10	-0.111111
BX936382.1	1	3	-0.5
si:ch211-223a21.3	9	3	0.5
si:ch211-223a21.4	2	NA	NA
znf1099.1	4	8	-0.333333
BX914214.1	264	73	0.566766
znf988	10	6	0.25
CT955963.1	102	3	0.942857
si:dkey-14o6.2	11	11	0
si:ch211-194h1.2	2	2	0
znf1095	4	4	0
znf1108.1	9	NA	NA
si:dkeyp-5g9.1	15	NA	NA
si:dkey-205i10.1	154	4	0.949367
si:dkey-205i10.2	6	NA	NA
BX004873.1	6	2	0.5
BX649556.2	3	NA	NA
BX649331.1	5	NA	NA
znf1070	18	NA	NA
si:ch211-223k15.1	59	7	0.787879
si:ch211-66c13.1	32	NA	NA
si:ch211-133h13.1	416	24	0.890909
znf1096	82	11	0.763441
CT573234.1	102	2	0.961538
si:dkey-237g15.2	23	NA	NA
si:dkey-16p6.1.14	19	NA	NA
si:dkey-16p6.1.15	62	4	0.878788
zgc:174180.1	1	NA	NA
CR388378.1	60	11	0.690141
si:dkey-264f17.1	10	0	1
si:ch211-266c8.1	48	11	0.627119
si:dkey-264f17.2	988	14	0.972056
zgc:173615	13	NA	NA
si:ch211-209j12.2	6	NA	NA
si:ch211-209j12.1	10	19	-0.310345
si:dkey-82i20.5	21	8	0.448276
CR759907.1	39	NA	NA
si:ch211-145h19.3	3	NA	NA
znf1025	3	4	-0.142857
znf993.2	5	NA	NA
znf1030	2	2	0
si:ch211-120c15.3	10	3	0.538462
si:ch211-76m11.8.1	4	4	0
znf1081	16	NA	NA
BX088547.1	2	NA	NA
znf1087	11	3	0.571429
znf1117	26	6	0.625
si:ch211-145h19.5	3	4	-0.142857
znf1076	11	4	0.466667
si:dkey-190j3.4	185	5	0.947368
si:ch211-171l17.14.1	5	1	0.666667
si:dkey-3h2.3	77	1	0.974359
si:dkey-3h2.2	5	3	0.25
si:dkey-29j8.1.2	2	NA	NA
si:dkey-190j3.6	10	1	0.818182
si:dkey-265e15.2.1	50	10	0.666667
CABZ01033540.1	72	NA	NA
si:ch211-211k8.12	292	NA	NA
BX088583.1	11	NA	NA
si:dkey-16p6.1.16	35	NA	NA
si:ch211-127b6.2.1	5	23	-0.642857
im:7141269	23	15	0.210526
si:ch211-108c17.2	93	164	-0.276265
si:dkeyp-80d11.12	19	NA	NA
si:dkeyp-80d11.4	31	13	0.409091
si:dkeyp-80d11.10	41	NA	NA
si:dkeyp-80d11.1	34	32	0.030303
si:dkey-193i10.4	5	NA	NA
CT737123.1	257	226	0.0641822
si:rp71-7l19.2.2	21	3	0.75
si:ch211-205a14.1	20	NA	NA
si:ch211-76m11.15	82	2	0.952381
si:ch211-76m11.3.1	35	68	-0.320388
BX936384.1	11	NA	NA
si:dkey-16p6.1.17	281	226	0.108481
si:dkey-27n6.1.2	2	NA	NA
BX927130.2	4	NA	NA
si:dkey-27n6.4	840	NA	NA
si:dkeyp-4f2.1.1	134	8	0.887324
si:dkey-264f17.4	53	25	0.358974
CU302323.1	19	NA	NA
CU651668.1	3	4	-0.142857
ftr64	15	14	0.0344828
pyroxd1	266	164	0.237209
parp11	7	NA	NA
slco1f4	0	0	NA
zgc:165515	859	46	0.898343
si:cabz01071912.2	3	NA	NA
si:cabz01071911.3	15	12	0.111111
CABZ01071909.1	7	2	0.555556
si:cabz01071909.2	26	11	0.405405
CR788316.3	5	5	0
si:ch211-161m3.6	417	10	0.953162
CR788316.1	10	NA	NA
zgc:175107	36	40	-0.0526316
si:ch211-161m3.4	257	21	0.848921
si:cabz01054396.2	29	32	-0.0491803
si:cabz01054394.5	278	13	0.910653
si:cabz01054394.6	32	10	0.52381
si:cabz01054394.7	15	7	0.363636
CABZ01054394.1	17	5	0.545455
CABZ01054391.1	12	4	0.5
rab3ip	1562	1544	0.00579524
myrfl	9	3	0.5
LO018021.1	6	6	0
zgc:152938	240	91	0.450151
si:ch73-170d6.2	7	8	-0.0666667
si:ch73-170d6.3	54	NA	NA
LO018260.1	33	7	0.65
CABZ01021435.1	4	NA	NA
CABZ01021433.1	568	119	0.653566
wu:fc30c06	63	26	0.41573
si:cabz01021430.2	56	17	0.534247
zgc:171727	264	15	0.892473
si:cabz01021426.2	77	53	0.184615
zgc:162958	85	90	-0.0285714
si:ch73-120g24.4	33	13	0.434783
si:ch73-266f23.1	3	3	0
si:ch73-266f23.1.1	175	125	0.166667
znf1015	865	71	0.848291
CU570689.2	51	36	0.172414
znf1015.1	166	18	0.804348
znf1015.2	101	21	0.655738
si:ch211-165i18.2	21	22	-0.0232558
si:ch73-266f23.3	102	33	0.511111
znf989	8	16	-0.333333
si:dkey-262g12.7	31	15	0.347826
zgc:173624	17	13	0.133333
BX855614.3	9	18	-0.333333
si:dkey-262g12.14	359	38	0.808564
BX855614.2	1297	NA	NA
zgc:171551	2	5	-0.428571
BX855614.4	20	27	-0.148936
si:dkey-262g12.10	39	21	0.3
si:dkey-262g12.3	13	8	0.238095
BX855614.1	21	16	0.135135
si:dkey-262g12.12	209	28	0.763713
si:cabz01032454.3	2	NA	NA
CABZ01069022.2	1	2	-0.333333
CABZ01069022.1	21	12	0.272727
CABZ01069020.1	4	4	0
LO018181.1	367	5	0.973118
si:cabz01069013.3	7	7	0
LO018205.3	6	NA	NA
si:cabz01069012.2	3	NA	NA
rab21	268	277	-0.0165138
CABZ01072523.1	24	7	0.548387
trim24	82	79	0.0186335
ptprr	785	181	0.625259
ptprb	11	68	-0.721519
LO018124.1	10	6	0.25
CABZ01117780.1	5	NA	NA
PHF21B	6	2	0.5
nup50	1318	1244	0.0288837
zgc:172139	24	24	0
large1	6	3	0.333333
CABZ01066312.1	242	150	0.234694
naa40	430	8	0.96347
SLC2A13	8	3	0.454545
CABZ01043956.1	12	NA	NA
abcd2	264	39	0.742574
CPNE8	128	96	0.142857
si:ch211-266c8.1.1	556	11	0.961199
si:dkey-71l4.5	17	NA	NA
si:dkey-71l4.4	48	50	-0.0204082
si:dkey-165o8.1	44	NA	NA
si:dkey-71l4.2	6	NA	NA
si:dkey-84h14.1.1	5	NA	NA
si:dkey-165o8.2	5	NA	NA
si:ch211-106j21.4	659	9	0.973054
si:dkey-261j11.2	60	NA	NA
si:ch211-232d10.1	12	NA	NA
si:dkey-71l4.1	6	NA	NA
si:ch211-232d10.3	11	NA	NA
zgc:110171	8	NA	NA
si:ch211-106j21.2	13	NA	NA
BX957252.1	15	15	0
si:dkey-238k10.3	42	2	0.909091
si:ch211-106j21.6	10	NA	NA
zgc:174944.2	45	NA	NA
si:ch73-389k6.1	48	52	-0.04
zgc:171673	160	34	0.649485
si:ch73-158p21.2	123	21	0.708333
si:ch73-158p21.3	133	80	0.248826
zgc:123107	48	28	0.263158
FP074874.1	66	8	0.783784
zgc:172128	137	49	0.473118
zgc:113209	92	52	0.277778
si:dkey-16p6.1.18	36	2	0.894737
zgc:113119	119	19	0.724638
zgc:153116	2	3	-0.2
ftr51	154	149	0.0165017
ms4a17a.17	30	11	0.463415
ms4a17a.11	112	113	-0.00444444
ms4a17a.9	254	227	0.0561331
ms4a17a.8	35	40	-0.0666667
ms4a17a.5	60	72	-0.0909091
ms4a17a.2	28	37	-0.138462
ms4a17a.1	22	25	-0.0638298
ms4a17a.7	22	24	-0.0434783
ms4a17a.3	28	8	0.555556
ms4a17a.6	81	84	-0.0181818
ms4a17a.10	150	171	-0.0654206
ms4a17a.4	146	21	0.748503
ms4a17a.12	65	73	-0.057971
si:ch73-56d11.5	74	92	-0.108434
ms4a17a.5.1	6	12	-0.333333
CABZ01015815.1	83	53	0.220588
CABZ01015815.5	4	5	-0.111111
CABZ01015815.3	24	28	-0.0769231
si:dkey-240n22.6.1	180	70	0.44
si:dkey-240n22.3	19	4	0.652174
BX005417.1	71	33	0.365385
trpm2	17	NA	NA
si:dkey-172k15.6	18	14	0.125
znf1009	53	31	0.261905
znf1009.1	677	628	0.0375479
si:dkey-240n22.8	10	10	0
BX005417.2	22	5	0.62963
CU467646.7	63	24	0.448276
CU467646.3	2	NA	NA
CU467646.8	3	NA	NA
zgc:173770	3	NA	NA
si:dkey-172k15.11	69	51	0.15
CU467646.5	162	11	0.872832
znf1009.2	5	2	0.428571
psmb10	1365	1483	-0.0414326
si:dkey-172k15.4	179	12	0.874346
si:dkey-172k15.3	101	62	0.239264
zgc:174310	46	50	-0.0416667
zgc:162948	124	125	-0.00401606
LO018029.1	144	64	0.384615
slco1f2	3	2	0.2
slco1f3	16	17	-0.030303
slco1e1	193	202	-0.0227848
slco1d1	316	253	0.110721
CABZ01087415.1	243	9	0.928571
AL935186.3	23	NA	NA
gbp4	16	NA	NA
AL935186.1	17	18	-0.0285714
si:dkey-61p9.9.2	10	4	0.428571
si:dkey-238k10.2	27	8	0.542857
si:dkey-238k10.3.1	170	83	0.343874
si:dkey-207m2.4.1	5	NA	NA
BX005376.1	3	6	-0.333333
ttll1	494	556	-0.0590476
pacsin2	670	622	0.0371517
arfgap3	264	267	-0.00564972
ikbip	104	101	0.0146341
terfa	202	210	-0.0194175
ckap4	414	464	-0.0569476
cct2	20	11	0.290323
nots	0	NA	NA
cct2.1	7640	8107	-0.0296564
CABZ01075274.1	6	4	0.2
FO704772.2	70	501	-0.754816
FO704772.3	281	3	0.978873
NRXN2	35	NA	NA
nrxn2b	142	120	0.0839695
MAP3K11	22	NA	NA
drap1	3242	3430	-0.0281775
C7H11orf68	294	336	-0.0666667
rela	10	5	0.333333
CABP4	31	NA	NA
cabz01076234.2	132	17	0.771812
zgc:175177	159	6	0.927273
si:cabz01080528.1	65	63	0.015625
CABZ01112025.1	15	NA	NA
epdl1	125	150	-0.0909091
dctn1a	21	20	0.0243902
CT030017.3	2702	NA	NA
si:dkey-31g16.2	8	NA	NA
si:dkeyp-74b6.2	48	NA	NA
ripk3	869	2	0.995408
khnyn	149	142	0.024055
si:cabz01101003.1	56	64	-0.0666667
emc4	2426	1535	0.224943
lpcat4	123	133	-0.0390625
nop10	3008	3274	-0.0423432
si:cabz01102082.1	357	336	0.030303
tox4b	7	5	0.166667
supt16h	1337	816	0.241988
CABZ01040626.1	6	NA	NA
si:cabz01007802.1	137	23	0.7125
si:cabz01007807.1	2	NA	NA
si:cabz01007816.2	110	NA	NA
si:dkey-187j14.6	25	NA	NA
zgc:172075	19	NA	NA
si:dkey-187j14.8	4	NA	NA
BX322792.1	79	NA	NA
BX004857.1	4	6	-0.2
si:ch211-285c6.5	2	NA	NA
si:ch211-285c6.6	210	11	0.900452
si:ch211-285c6.3	32	NA	NA
si:dkey-192d15.2	702	NA	NA
si:ch211-282j17.8	9	9	0
si:ch211-282j17.13	114	18	0.727273
si:dkey-88n24.5	20	10	0.333333
si:dkey-88n24.11	202	2	0.980392
si:dkey-88n24.12	241	278	-0.0712909
ndrg2	1940	1457	0.142184
zgc:55733	2504	2349	0.031939
si:ch211-63p21.1	2050	1440	0.174785
si:dkey-28d5.5	128	10	0.855072
si:ch211-63p21.4	182	2	0.978261
klhl33	32	NA	NA
si:ch211-63p21.8	297	7	0.953947
slc12a10.2	78	4	0.902439
slc12a10.3	10	2	0.666667
si:dkey-28d5.13	8	7	0.0666667
ltb4r	51	34	0.2
ltb4r2a	142	NA	NA
si:ch211-272h9.6	3	4	-0.142857
si:ch211-272h9.5	399	30	0.86014
si:ch73-223f5.1	580	51	0.838352
si:ch73-223f5.2	2	3	-0.2
FP236789.2	5	NA	NA
si:cabz01074946.1	656	687	-0.0230827
vangl2	121	118	0.0125523
arhgef11	103	78	0.138122
MYADM	332	38	0.794595
si:dkeyp-67a8.4	4	5	-0.111111
si:dkeyp-67a8.4.1	16	NA	NA
BX005156.2	3	2	0.2
si:dkey-10h3.2	32	28	0.0666667
si:ch211-165f21.7	2	NA	NA
si:dkey-23a13.2	58	51	0.0642202
dusp19b	254	43	0.710438
CU459186.4	6	NA	NA
zgc:112234	11	10	0.047619
CU459186.5	17	16	0.030303
hist1h4l	58	62	-0.0333333
si:ch211-113a14.22	6	9	-0.2
si:dkey-23a13.11	16	10	0.230769
CU459186.6	229	NA	NA
zgc:171759	26	20	0.130435
CU459186.2	30	19	0.22449
zgc:165555	5	4	0.111111
zgc:112234.1	24	13	0.297297
zgc:163040	10	13	-0.130435
si:dkey-23a13.22	180	310	-0.265306
CU459186.7	543	154	0.558106
si:cabz01036006.1	289	3	0.979452
si:ch211-220f21.2	45	NA	NA
si:ch211-220f21.3	11	NA	NA
hist1h4l.1	11	5	0.375
zgc:112234.2	102	53	0.316129
hist1h4l.2	41	33	0.108108
zgc:112234.3	3	2	0.2
hist1h4l.3	15	4	0.578947
CU457819.3	4	8	-0.333333
zgc:112234.4	41	44	-0.0352941
si:ch73-368j24.17	2	NA	NA
CU457819.6	3	NA	NA
CU457819.4	40	64	-0.230769
zgc:112234.5	3	8	-0.454545
hist1h2a10	8	9	-0.0588235
zgc:112234.6	0	2	-1
zgc:154164	79	211	-0.455172
zgc:112234.7	13	13	0
hist1h4l.6	14	18	-0.125
hist1h2a2	3	3	0
zgc:112234.8	42	23	0.292308
zgc:110425	8	NA	NA
si:cabz01036022.1	27	13	0.35
si:ch1073-220m6.1	46	5	0.803922
kcnj10a	5	5	0
pnp5a	1804	1828	-0.00660793
zgc:55262	38	48	-0.116279
sf3b2	922	969	-0.0248546
prkd4	13	13	0
rbm14b	424	125	0.544627
actn3b	56	5	0.836066
ccs.1	146	19	0.769697
gal3st3	593	204	0.48808
si:ch211-168d1.3	391	36	0.831382
zgc:101810	6	4	0.2
six7	115	69	0.25
b4gat1	294	16	0.896774
pfdn2	1245	1348	-0.0397223
nit1	175	187	-0.0331492
clcn3	632	593	0.0318367
mfap3l	1013	564	0.284718
aadat	15	5	0.5
ino80b	278	298	-0.0347222
intu	198	48	0.609756
trmt10b	29	29	0
cxcl8b.3	457	NA	NA
cxcl8b.1	441	453	-0.0134228
CABZ01030282.1	1	NA	NA
CABZ01030278.1	3	NA	NA
si:cabz01030277.1	61	NA	NA
si:ch211-163c2.1.1	72	NA	NA
f13a1b	109	58	0.305389
si:dkey-185m8.2	24	26	-0.04
jac7	3	NA	NA
zgc:172143	24	55	-0.392405
aep1	141	41	0.549451
loc564481	17	4	0.619048
si:ch211-1o7.2	22	21	0.0232558
tex261	372	367	0.0067659
si:ch211-1o7.3	17	17	0
C7H20orf27	356	275	0.128368
si:ch211-183d5.2	268	281	-0.0236794
zgc:113057	85	2	0.954023
pcsk6	178	158	0.0595238
snrpa1	577	612	-0.0294365
selenos	1666	1732	-0.0194232
chsy1	291	288	0.00518135
lrrk1	38	35	0.0410959
aldh1a3	26	24	0.04
asb7	267	170	0.221968
lins1	25	28	-0.0566038
cers3a	172	4	0.954545
adamts17	7	7	0
mthfs	133	145	-0.0431655
zfand6	1246	1335	-0.0344828
fah	1	2	-0.333333
LO018300.1	1	NA	NA
arnt2	514	502	0.011811
abhd17c	516	544	-0.0264151
cemip	200	175	0.0666667
mesd	605	634	-0.023406
tlnrd1	18	17	0.0285714
il16	116	64	0.288889
CR388156.1	4	NA	NA
mex3b	298	314	-0.0261438
efl1	407	112	0.568401
saxo2	3	3	0
adamtsl3	26	12	0.368421
zgc:158785	357	43	0.785
sh3gl3a	664	347	0.313551
fth1a	40520	49331	-0.0980623
saa	71	78	-0.0469799
rplp2l	39907	43445	-0.0424465
slc25a22b	282	296	-0.0242215
syt7b	173	16	0.830688
CU571326.1	11	NA	NA
sdhaf2	1880	2039	-0.0405716
polr2l	4435	4929	-0.0527552
si:ch73-119p20.1	1300	1360	-0.0225564
dagla	192	198	-0.0153846
arih1l	273	176	0.216036
plekho2	1045	140	0.763713
ankdd1a	31	19	0.24
spg21	328	345	-0.02526
clpxa	1180	975	0.0951276
pdcd7	638	569	0.0571665
kbtbd13	2	NA	NA
rasl12	210	100	0.354839
abhd2a	1217	1132	0.0361856
rlbp1a	8608	9363	-0.0420121
slc39a1	248	239	0.0184805
strc	21	25	-0.0869565
furina	232	63	0.572881
fes	742	50	0.873737
rhcga	5	5	0
CU467822.2	543	590	-0.0414828
kif7	309	33	0.807018
mrps11	752	817	-0.0414277
mrpl46	222	233	-0.0241758
ntrk3b	509	518	-0.00876339
si:dkey-172h23.2	820	723	0.0628645
sv2ba	964	985	-0.0107748
mespaa	96	NA	NA
si:ch211-276a23.5	12	11	0.0434783
si:ch211-106j24.1	296	31	0.810398
igf1rb	226	164	0.158974
lrrc28	7	5	0.166667
mef2ab	25	21	0.0869565
mctp2b	325	301	0.0383387
rcn1	223	224	-0.00223714
pax6b	111	18	0.72093
elp4	558	188	0.495979
immp1l	430	444	-0.0160183
BX957347.2	93	26	0.563025
si:ch73-367j5.3	148	106	0.165354
btr04	20	19	0.025641
btr05	83	NA	NA
btr06	21	NA	NA
btr07	17	6	0.478261
BX957276.1	9	3	0.5
mpped2a	1296	1361	-0.0244637
zdhhc13	358	381	-0.0311231
csrp3	21	15	0.166667
e2f8	5	8	-0.230769
nav2a	499	84	0.711835
CU929054.1	3	7	-0.4
htatip2	327	135	0.415584
prmt3	177	158	0.0567164
slc6a5	89	8	0.835052
nitr12	17	NA	NA
nitr9	2	2	0
CU179757.1	17	17	0
nitr10a	3	3	0
nitr7a	3	3	0
nitr7b	2	2	0
nitr5	76	NA	NA
nitr4a	326	3	0.981763
map4k2	101	104	-0.0146341
men1	816	845	-0.0174594
rtn3	3528	2992	0.0822086
si:dkey-106g10.7	369	18	0.906977
si:dkey-28a3.2	93	50	0.300699
ecsit	433	464	-0.0345596
eml3	89	90	-0.00558659
mta2	830	785	0.0278638
cth1	3	5	-0.25
taf6l	146	142	0.0138889
kcnk7	7	7	0
ehbp1l1a	211	37	0.701613
rab1ba	7159	1971	0.568237
peli3	754	790	-0.0233161
rce1a	4	5	-0.111111
cd248a	28	28	0
sstr1b	104	NA	NA
znf16l	273	194	0.169165
rgs12a	76	76	0
msantd1	206	233	-0.0615034
dtx4a	2083	2005	0.0190802
si:ch211-119e14.1	213	50	0.619772
coro1b	960	907	0.0283878
nectin4a	51	3	0.888889
trmt10a	943	187	0.669027
C7H4orf54	4	NA	NA
mllt3	59	55	0.0350877
focad	22	20	0.047619
zgc:194252	4	NA	NA
HACD4	70	69	0.00719424
CU972454.4	12	9	0.142857
fcer1g	30	33	-0.047619
ndufs2	2980	3211	-0.0373122
kirrel1a	163	102	0.230189
il13ra1	960	973	-0.0067253
dock11	156	72	0.368421
ntn4	37	32	0.0724638
snrpf	2622	2851	-0.0418418
AMDHD1	40	3	0.860465
si:ch73-71d17.2	152	83	0.293617
si:ch211-212k18.6	47	1	0.958333
si:ch211-212k18.7	816	871	-0.0326023
si:ch211-212k18.8	178	255	-0.177829
si:ch211-212k18.9	580	565	0.0131004
man2b2	132	136	-0.0149254
ttc5	274	293	-0.0335097
CCNB1IP1	3	4	-0.142857
si:ch211-212k18.5	175	179	-0.0112994
slc7a7	173	184	-0.0308123
oxa1l	371	402	-0.0401035
casp23	70	80	-0.0666667
si:ch211-212k18.13	4	3	0.142857
si:ch211-212k18.4	749	787	-0.0247396
si:ch211-196p9.1	59	54	0.0442478
tkfc	180	195	-0.04
si:dkey-9k7.3	40	5	0.777778
ovol1a	16	4	0.6
mus81	69	5	0.864865
TMEM151A	513	51	0.819149
si:ch211-285j22.3	2632	2856	-0.0408163
zgc:110591	168	182	-0.04
prox3	1660	1721	-0.018042
snx15	130	137	-0.0262172
trip6	99	48	0.346939
bcl6b	25	17	0.190476
slc16a13	425	138	0.509769
acap1	102	100	0.00990099
zgc:114045	275	288	-0.0230906
BX322601.1	28	NA	NA
si:ch73-335l21.1	215	43	0.666667
CU019646.1	12	11	0.0434783
si:ch73-335l21.4	17302	18344	-0.0292319
si:ch73-335l21.3	44	NA	NA
si:ch73-335l21.2	26	29	-0.0545455
dvl2	139	145	-0.0211268
acadvl	1765	1725	0.0114613
zgc:194312	108	23	0.648855
ponzr1	430	498	-0.0732759
si:dkey-33c9.6	413	6	0.97136
ntn5	25	2	0.851852
cnpy4	121	144	-0.0867925
si:dkey-19b23.12	2	2	0
zgc:103586	168	95	0.277567
slc3a2a	8235	8831	-0.0349232
zgc:158423	679	725	-0.0327635
CR318653.1	3	4	-0.142857
si:dkey-19b23.10	3	5	-0.25
zpax4	42	NA	NA
si:dkey-19b23.7	194	192	0.00518135
si:dkey-19b23.8	479	434	0.0492881
SAT2	89	39	0.390625
sat2a	50	57	-0.0654206
tnfsf12	55	57	-0.0178571
chd3	698	294	0.407258
cyb5d1	1045	65	0.882883
dnajc3b	225	171	0.136364
cldn15a	346	10	0.94382
fis1	2715	2705	0.00184502
gigyf1a	47	47	0
wrap53	26	26	0
efnb3b	134	115	0.0763052
serpinh2	255	217	0.0805085
dnah2	25	21	0.0869565
kdm6ba	927	748	0.106866
BX005336.1	66	3	0.913043
tmem88b	25	28	-0.0566038
BX005336.3	9	13	-0.181818
tm4sf5	23	1	0.916667
si:dkey-85k7.7	620	571	0.0411419
mettl3	328	352	-0.0352941
pop7	2548	2729	-0.0342998
epoa	14	12	0.0769231
ufsp1	65	66	-0.00763359
si:dkey-85k7.11	3	2	0.2
si:dkey-85k7.12	14	14	0
nlgn2a	179	167	0.0346821
tmem256	1085	1191	-0.0465729
tmem102	167	168	-0.00298507
fgf11a	29	26	0.0545455
chrnb1	131	2	0.969925
chrnb1l	13	2	0.733333
cldn7a	4136	4599	-0.0530052
si:dkey-112a7.4	2883	3125	-0.0402796
si:dkey-112a7.5	12	13	-0.04
ponzr5	29	34	-0.0793651
BX470211.1	118	91	0.129187
ponzr3	2	3	-0.2
si:dkey-165a24.9	110	11	0.818182
fxr2	491	493	-0.00203252
ponzr6	23	24	-0.0212766
si:dkey-165a24.10	63	362	-0.703529
si:ch211-15b10.6	4926	5287	-0.0353471
rbm4.3	6172	6564	-0.0307789
rbm4.2	2612	2720	-0.0202551
rbm4.1	760	803	-0.0275112
sf1	1565	1630	-0.0203443
pygmb	1152	1188	-0.0153846
clcn5b	229	198	0.0725995
tnfsf10l	723	190	0.58379
si:dkey-171c9.3	92	99	-0.0366492
ccnb3	127	43	0.494118
BX957325.1	696	605	0.0699462
htr2cl1	36	5	0.756098
zgc:109889	763	715	0.0324763
CR318658.1	9	NA	NA
si:dkey-172j4.3	134	67	0.333333
zgc:92429	90	31	0.487603
si:ch211-200p22.4	314	248	0.117438
AL954129.1	3	NA	NA
zgc:162171	8	9	-0.0588235
rab39bb	1159	1151	0.0034632
vbp1	673	740	-0.0474168
CR388231.5	4	1	0.6
syt4	1527	1598	-0.02272
si:dkey-183c6.7	1	1	0
si:dkey-183c6.8	309	173	0.282158
ccdc166	2	NA	NA
si:dkey-183c6.9	86	NA	NA
homezb	147	153	-0.02
cideb	3	NA	NA
CR388231.4	6	NA	NA
tinf2	72	70	0.0140845
dhrs4	485	535	-0.0490196
efs	47	29	0.236842
CR388231.6	13	15	-0.0714286
acin1b	1495	1508	-0.004329
CR388231.1	20	10	0.333333
ajuba	68	79	-0.0748299
mrpl52	1450	1541	-0.0304246
mmp14a	124	118	0.0247934
lrp10	637	667	-0.0230061
si:ch211-216p19.5	3	NA	NA
zgc:153151	12	11	0.0434783
si:ch211-216p19.6	17	10	0.259259
gmpr2	527	548	-0.0195349
nedd8	2162	2490	-0.0705073
slc7a8a	614	505	0.0974084
svep1	55	56	-0.00900901
txn	13117	14005	-0.0327409
ptgr1	298	260	0.0681004
haus3	4	5	-0.111111
poln	3	3	0
nat8l	704	697	0.00499643
C7H4orf48	2641	2638	0.000568289
nelfa	5349	87	0.967991
faah2b	2	2	0
btr09	33	36	-0.0434783
si:dkeyp-75h12.2	127	90	0.170507
si:dkeyp-75h12.7	77	2	0.949367
pik3c3	173	145	0.0880503
rgp1	785	359	0.372378
gba2	83	84	-0.00598802
calb2b	10	7	0.176471
cmtr2	31	31	0
shroom4	106	108	-0.00934579
otub1b	1519	1674	-0.0485437
CSKMT	73	70	0.020979
fam113	21	NA	NA
BX511061.1	3	3	0
krcp	6	6	0
mark2b	270	263	0.0131332
rcor2	211	216	-0.0117096
naa40.1	618	675	-0.0440835
b3gat3	139	144	-0.0176678
sb:cb1058	174	185	-0.0306407
si:dkey-23i12.5	1387	1459	-0.0252987
AL954715.2	10	NA	NA
AL954715.4	65	NA	NA
arl2	1037	1101	-0.0299345
si:dkey-23i12.7	2819	2919	-0.0174277
ppp2r5b	40	35	0.0666667
si:dkey-23i12.9	4	NA	NA
gpha2	15	NA	NA
MAJIN	3	NA	NA
zgc:101765	27	28	-0.0181818
badb	216	207	0.0212766
exoc6b	462	505	-0.0444674
cyp26b1	166	156	0.0310559
CU929416.1	70	NA	NA
dysf	53	40	0.139785
CR846090.1	1	NA	NA
mtm1	43	36	0.0886076
mtmr1a	298	125	0.408983
cd99l2	1114	1182	-0.0296167
hmgb3a	5323	5595	-0.024913
arrb2b	855	864	-0.0052356
pelp1	324	345	-0.0313901
alox12	102	31	0.533835
rnaseka	1025	1127	-0.0473978
si:dkey-6n21.12	187	177	0.0274725
si:dkey-6n21.13	34	10	0.545455
zgc:92664	424	465	-0.0461192
ache	523	610	-0.0767873
si:ch211-196f2.3	10	5	0.333333
snapc2	97	101	-0.020202
nat16	873	619	0.170241
si:ch211-196f2.6	32	37	-0.0724638
nat16l	100	6	0.886792
vgf	299	300	-0.00166945
ap1s1	1179	1174	0.00212495
serpine1	1171	1256	-0.0350227
zgc:77439	987	923	0.0335079
map11	77	70	0.047619
gal3st4	419	411	0.00963855
her8a	413	77	0.685714
zgc:172079.2	5	4	0.111111
mblac1	36	39	-0.04
mpdu1b	697	683	0.0101449
sox19b	296	71	0.613079
eif4a1a	13171	8143	0.235901
senp3b	103	103	0
si:dkey-62k3.5	126	160	-0.118881
tnk1	58	55	0.0265487
plscr3b	461	474	-0.0139037
CR848032.2	8	3	0.454545
phf23b	570	584	-0.0121317
hsbp1a	1597	1729	-0.0396873
tp53i11a	52	49	0.029703
CT573817.1	3	NA	NA
cd82a	10148	10577	-0.0206996
tspan18a	2232	2381	-0.0323
si:ch211-107p11.3	81	81	0
ext2	467	488	-0.0219895
alx4a	39	35	0.0540541
caprin1a	894	866	0.0159091
nucb2a	4212	4236	-0.00284091
rps13	31194	35064	-0.058408
BX927397.1	11	11	0
plekha7b	141	84	0.253333
sox6	754	259	0.488648
cyp2r1	165	166	-0.00302115
calca	246	269	-0.0446602
pde3b	178	161	0.0501475
BX005056.2	10	10	0
copb1	1039	1005	0.0166341
rras2	268	244	0.046875
tub	238	45	0.681979
ENSDARG00000105549.2	140	NA	NA
lmo1	1016	1097	-0.0383341
BX072554.2	6	NA	NA
stk33	23	22	0.0222222
rerglb	9	7	0.125
trim66	43	42	0.0117647
dennd2b	536	557	-0.0192132
tmem9b	1250	1203	0.0191602
scube2	222	228	-0.0133333
slc7a6os	1095	1135	-0.0179372
slc7a6	117	110	0.030837
adgrg1	48	40	0.0909091
adgrg1.1	719	382	0.306085
ccdc102a	35	41	-0.0789474
dok4	1101	995	0.0505725
dnaaf1	15	35	-0.4
nrn1lb	99	210	-0.359223
cog4	559	530	0.0266299
thap11	283	189	0.199153
gfod2	453	314	0.181226
sinhcafl	1288	1402	-0.0423792
vrk3	155	164	-0.0282132
acd	92	98	-0.0315789
ogfod1	27	158	-0.708108
fbxl8	20	27	-0.148936
tradd	224	247	-0.0488323
gnao1b	327	339	-0.018018
mtbl	13450	14752	-0.0461669
tmppe	211	93	0.388158
exosc6	246	447	-0.290043
slc38a8b	27	26	0.0188679
aph1b	323	354	-0.0457903
herc1	228	256	-0.0578512
dapk2a	37	16	0.396226
rab8b	840	870	-0.0175439
trpm1a	64	3	0.910448
gtf2a2	1178	1207	-0.0121593
foxb1b	15	18	-0.0909091
si:dkey-182o15.5	1	NA	NA
rorab	402	408	-0.00740741
vps13c	207	137	0.203488
tln2a	412	420	-0.00961538
BX914219.4	11	NA	NA
tpma	323	184	0.274162
fbxo22	199	139	0.177515
pstpip1b	195	6	0.940299
tspan3b	539	553	-0.0128205
frmd5	694	137	0.670277
tmed3	95	104	-0.0452261
si:ch211-107o10.3	191	499	-0.446377
CR356246.1	49	2	0.921569
wdr76	202	187	0.0385604
znf710b	164	171	-0.0208955
sema4bb	119	94	0.117371
zgc:162945	278	320	-0.0702341
serf2	15090	16525	-0.0453898
polr2m	1130	1200	-0.0300429
aldh1a2	169	174	-0.0145773
aqp9b	33	29	0.0645161
adam10a	1399	1354	0.0163458
AL935053.1	120	64	0.304348
mindy2	16	32	-0.333333
sltm	3537	3541	-0.000565131
rnf111	288	282	0.0105263
ccnb2	21	2	0.826087
myo1ea	230	225	0.010989
mtmr10	224	100	0.382716
mphosph10	285	288	-0.0052356
mcee	428	458	-0.03386
apba2b	137	135	0.00735294
sord	59	57	0.0172414
si:dkey-1h4.4	26	32	-0.103448
terb2	8	7	0.0666667
tjp1a	476	493	-0.0175439
fam189a1	32	7	0.641026
CR356242.1	20	NA	NA
casc4	732	338	0.368224
ctdspl2b	173	135	0.123377
strc1	3	NA	NA
eif3jb	3067	3008	0.00971193
cilp	170	72	0.404959
igdcc3	55	15	0.571429
igdcc4	63	59	0.0327869
nap1l4b	827	822	0.00303214
cars1	271	264	0.0130841
mybpc3	5	NA	NA
lin7c	1010	849	0.0866057
bdnf	964	979	-0.00772002
kif18a	78	78	0
mettl15	270	288	-0.0322581
CR354377.1	15	NA	NA
lgr4	275	199	0.160338
CT030129.1	18	16	0.0588235
kcna4	3	NA	NA
fshb	35	1	0.944444
arl14ep	522	559	-0.0342276
si:ch73-314g15.3	67	59	0.0634921
spi1b	396	470	-0.0854503
slc39a13	191	184	0.0186667
si:ch211-150g13.3	306	162	0.307692
gas2b	16	16	0
slc17a6b	441	363	0.0970149
ano5b	743	619	0.0910426
tssc4	834	939	-0.0592217
ano9b	15	4	0.578947
pkp3b	585	579	0.00515464
cd81a	4298	4508	-0.0238474
kcnc1a	194	82	0.405797
tph1b	19	16	0.0857143
mns1	65	70	-0.037037
zgc:153219	43	25	0.264706
si:ch211-194p6.10	284	15	0.899666
BX571811.2	39	30	0.130435
BX571811.1	72	80	-0.0526316
si:ch211-194p6.12	72	99	-0.157895
itga11a	39	37	0.0263158
coro2ba	36	22	0.241379
anp32a	4661	5068	-0.0418337
glceb	114	103	0.0506912
paqr5b	111	1	0.982143
tle3b	199	190	0.0231362
uacab	104	76	0.155556
rxfp3.3a1	4	4	0
pias1a	206	180	0.0673575
skor1a	4	4	0
map2k5	129	49	0.449438
smad3a	2034	1704	0.0882825
smad6a	64	66	-0.0153846
lctla	56	54	0.0181818
tipin	151	70	0.366516
dis3l	3	51	-0.888889
si:ch211-98n17.5	48	45	0.0322581
fibinb	197	65	0.503817
CR388195.1	4	NA	NA
bbox1	720	685	0.024911
madd	2001	1303	0.211259
nr1h3	446	365	0.0998767
si:cabz01009626.1	28	NA	NA
si:zfos-1897c11.1	11	12	-0.0434783
cln6a	323	335	-0.0182371
calml4a	25	NA	NA
tex9	265	292	-0.048474
rfx7a	50	47	0.0309278
fhod1	634	44	0.870206
slc9a5	127	131	-0.0155039
plekhg4	554	594	-0.0348432
si:dkey-148a17.5	18	17	0.0285714
si:dkey-148a17.6	34	35	-0.0144928
esrp2	10	7	0.176471
nfatc3a	241	80	0.501558
BX005082.1	3	10	-0.538462
ddx28	233	255	-0.045082
galr1b	3	4	-0.142857
atp6v0d1	3590	3676	-0.0118359
hsd11b2	4892	5093	-0.0201302
zdhhc1	188	195	-0.0182768
tppp3	192	174	0.0491803
amfrb	15	9	0.25
dpep2	2	NA	NA
slc12a4	257	257	0
slc6a2	2730	2376	0.0693302
lpcat2	214	189	0.0620347
mmp2	1403	1488	-0.0294016
BX294178.2	12	5	0.411765
irx6a	26	10	0.444444
BX294178.1	35	20	0.272727
BX294178.3	1	NA	NA
BX255967.1	21	13	0.235294
irx5a	380	396	-0.0206186
irx3a	242	190	0.12037
CR848715.1	34	NA	NA
fto	380	352	0.0382514
aktip	1472	1535	-0.0209511
chd9	552	548	0.00363636
CU464124.1	504	281	0.284076
FP015866.3	1	NA	NA
zgc:195356	6	7	-0.0769231
tox3	153	172	-0.0584615
sall1a	1114	1045	0.0319592
CT030153.1	76	1	0.974026
cylda	277	273	0.00727273
nod2	72	55	0.133858
nkd1	809	636	0.119723
brd7	536	538	-0.0018622
adcy7	536	69	0.771901
BX663605.1	15	NA	NA
tent4b	1614	1653	-0.0119376
heatr3	169	170	-0.00294985
BX323060.3	281	NA	NA
cebpa	1412	1452	-0.0139665
cebpg	2328	2466	-0.028786
abcc12	4	4	0
BX323797.1	3	NA	NA
si:dkey-78a14.4	108	22	0.661538
cnep1r1	1417	1550	-0.0448264
gpatch1	247	238	0.0185567
lrp3	41	35	0.0789474
slc7a10a	3	38	-0.853659
rhpn2	1167	1225	-0.0242475
BX323855.2	74	NA	NA
cep89	172	23	0.764103
zgc:165481	730	800	-0.0457516
slc7a9	14	12	0.0769231
nudt19	11	8	0.157895
celf1	782	421	0.300083
BX571680.1	49	53	-0.0392157
CR318601.1	264	262	0.00380228
ptpmt1	775	831	-0.0348692
ndufs3	3839	4341	-0.0613692
c1qtnf4	792	285	0.470752
c6ast4	57	NA	NA
BX957297.3	133	35	0.583333
BX957297.2	216	86	0.430464
npsn	206	214	-0.0190476
mtch2	1438	1538	-0.0336022
BX957297.4	9	NA	NA
psmc3	1199	1260	-0.0248068
aplnr2	184	102	0.286713
syt13	234	180	0.130435
BX957297.1	30	22	0.153846
cd59	125	139	-0.0530303
fbxo3	236	253	-0.0347648
znf408	16	18	-0.0588235
f2	3	NA	NA
arhgap1	213	227	-0.0318182
si:dkey-23n7.10	11	11	0
atg13	1593	1656	-0.0193906
harbi1	174	185	-0.0306407
zgc:110699	18	19	-0.027027
phf21aa	35	57	-0.23913
creb3l1	23	23	0
dgkza	675	626	0.0376633
mdka	5717	6197	-0.0402887
chrm4a	78	74	0.0263158
CABZ01033553.1	2	NA	NA
ambra1a	26	21	0.106383
acp2	32	27	0.0847458
tnni2b.2	17	8	0.36
lsp1b	104	88	0.0833333
tnnt3b	3	2	0.2
otog	38	38	0
slc22a18	405	439	-0.0402844
ptprja	4	4	0
ptpn5	1276	1039	0.102376
zgc:158564	4238	2439	0.269432
tbc1d14	862	838	0.0141176
ccl36.1	125	149	-0.0875912
BX908792.2	2	NA	NA
BX908792.1	5	8	-0.230769
si:dkey-58i8.5	2	NA	NA
ccdc96	38	25	0.206349
tada2b	210	153	0.157025
grpel1	465	496	-0.0322581
sorcs2	86	15	0.70297
shrprbck1r	342	244	0.167235
zgc:112356	1904	1066	0.282155
si:ch73-174h16.4	234	223	0.02407
si:ch73-174h16.5	8	4	0.333333
wdr60	305	306	-0.00163666
ncapg2	5	6	-0.0909091
ptprn2	12474	13169	-0.0271029
dnajb6b	765	810	-0.0285714
ube3c	469	396	0.0843931
mnx1	11	8	0.157895
nom1	122	132	-0.0393701
lmbr1	40	15	0.454545
rnf32	27	29	-0.0357143
shha	17	3	0.7
rbm33a	455	274	0.248285
CU041319.2	33	20	0.245283
en2a	1	2	-0.333333
insig1	989	1049	-0.0294406
htr5ab	32	13	0.422222
puf60b	833	837	-0.00239521
scrib	538	527	0.0103286
AL772146.2	3	4	-0.142857
kif9	21	7	0.5
si:dkey-86l18.10	4	NA	NA
[truncated: 21,712 more rows]
